# Supplementary material for: Psychometric properties of the International Society of Wheelchair Professionals’ basic manual wheelchair-service-provision knowledge Test Version 1 and development of Version 2
Source: PLoS One. 2023 Mar 23;18(3):e0281584. doi: 10.1371/journal.pone.0281584 (PMC10035907; doi:10.1371/journal.pone.0281584)
Supplement: S1 Dataset — (XLSX) [file pone.0281584.s003.xlsx]

## Sheet: Minimal Dataset
KeyID	TotTest_score	UserScorePercent	501321As	501337As	501310As	501341As	501326As	501346As	501314As	501316As	501333As	501334As	501323As	501325As	501351As	501327As	501332As	501319As	501340As	501352As	501312As	501335As	501344As	501309As	501328As	501311As	501339As	501313As	501317As	501345As	501324As	501329As	501343As	501349As	501331As	501338As	501406Pr	501399Pr	501397Pr	501409Pr	501392Pr	501404Pr	501415Pr	501394Pr	501407Pr	501387Pr	501400Pr	501402Pr	501403Pr
1	64	85.3	1			1			1		1		0		1	1	1		1	0	1	1		1	1	1	1			1			1			1	0	0	1	1	1		1	1			1	1	1
2	64	85.3		1	1	1	1	1	1		1	1		1		0				0				1	1	1	1	0				1		1		1	1	0		1		1	1	1	1	1	1	1
3	65	86.7	1	1	1	1			1			1				1			1		1			1	1				1	0	1	0	1	1	1	1	1			1		1		1	1	1		0	1
4	60	80	1	0	1	1		0	1	1	1		0	1		1		0		0							1		0	1			1	1		0	1	0	1					1		1	1	0	1
5	65	86.7		1	1		1		1	1	0	1		1	1			1		0	1					1		1		1	1	1		1	1		1	0			1	1		1	1	0	1		0
6	63	84	0		1		1		1	1	0	1		1	1			1	1	1		1		1			1	1						1	1	1	1	0				1	1	1	1		1	0	1
7	62	82.7		1			1	1	1		1			1		0	1	1			1		1			1	1	1		1	1	1	1			1	1	0	1			0	1	1	1	0		1
8	63	84	1	1	1		1	0	1	1	1	0				1			1	0		1			1	1		1			1	0		1			1	0	1		0	1		1		0		1	1
9	66	88		1	1		1		1						1	0	1		1	1			1	1	1	1			1	1	1			1	0	1		0	1		0	1	1	1	1	1		0	1
10	44	58.7		1	1	1		1			0	1		0	1			0	1		1	0	1	1		0					1	0			1	0	1	0	1		1	0			1	0		0	1
11	49	65.3	1				1		1	0		1	0	1	1	1					1	1		1	1		0	1	0	1	1					1		1	1	0		1	1	1	1	1		0
12	48	64	1		1	1		1	1			1	0	0	0		1		1		1		0		1	0				1		1		1		1		0		1		1	1		1	1	1		1
13	60	80		0		1	1			0		1	0	1	1				1	1	1		1		1			1	1			1	1	1	1		1		1		0	1	1	1	0			0
14	58	77.3	0			1	1			1			0		1			1	1	0	1	1	1	1	1					1	1		1	1		1	0		1	1	1	1	1	1	1	1
15	73	97.3	1				1	1	1						1	1	1		1			1		1		0	1	1	1	1	1			1	1	1	1	1	1	1		1		1			1		1
16	47	62.7		1		1	1	1		1			1		1	1	0	1		1	1	0		0			0	1					1	1		1	1	0	1		1	1		1	1	0		0	1
17	45	60				1	1		1	1			0	0	1	1		1	0	0	1		1	1		1	0		0				1			1	1	0	1	1		1			0	1	1	1
18	59	78.7	1	1	1	1		1	1					1		0	1		1			1	1	1	1		1	1			1		1			1	1	0		1	1	1	1		1	1	1		1
19	49	65.3		1	1		1		1			1	0	1	1		1	1	1			1	1	1		1		1		1			1		1		1	0	1			1	0	1	1	1	1		1
20	55	73.3	1			1	1	1	1	1		1	0	1	1	0	1			1		1			0					1				1	1	1	1	0	1	1	1	1	1			1	1
21	52	69.3	1	0		1		0	1	1		1		0		0	1	0	1				1		0	0	1				0			1	0		1	1	1	1	1	1		1		1		1	0
22	51	68		1	1		1				1	1			1	1	1		1				1	0	1		0		0	1		1	1	1		1	1	1	0		1	1			0	1		1
23	60	80		1		1	1			1	1	1			1	1	1	1		0	1	1			1	1	0			1		1				1	1		0	1	1	1	1		1		1	1	0
24	40	53.3	1	1		1	0	1			0	1	1	1				1	0	1	1	1	0		1			1		0		1					1	1	1		1	1	1			1	0		1
25	27	36	0		1	1	0		0						1	1		0	1	1		0	0	1	0				0		0	0	0			0	1	0		0		0	1	1	1	0	0		0
26	31	41.3	0	0		1		1		0	1	1	0	1		0		1							0				0	1	1	1	0	0	0			1	1	1	1	0	0		0	0	0	0
27	35	46.7	1	1			1	1	0	0				0			0		0	1	1		0	0			1	1		1		1		1		1	1		0	1			1		1	0	0	0	1
28	50	66.7		0	1		1		1	0	1	1	0		1		1		1	0	1				1		0	1	1		1	1						1	0		1	1		0	1		0		1
29	66	88			1	1		1		1	1	1					1	1	1	0	1	1	1	0		1	1	1			0			1				0	1	1				1	1	1	1	1
30	60	80	1			1		1	1	1	1		0		1		1			0	1			0	1	1		1		1	1	0		1						1	1		1	1		1	1	1	1
31	61	81.3	1	1	1		1	1	1		1				1	0	1		1	1	1		1		1			1		0			1			1			1	1	1	1	1	1		1		0
32	60	80			1			1		1	1	1				1	1	0	1			1	1	1	1	1	1		1	0				1		1	0	0			0		1	1		1	1	1	1
33	52	69.3	0	1	1			1	0		0		0		1				0		1	1	1	1			1	0	1	1					0	1		0	1			1	1	0	1	1	1	1	1
34	60	80				1		1	1			0	0	1	1		1	1	1	1						1	0			1	1	1	1	1	1				1	1	1	1	1		1	1	1	1	1
35	58	77.3	1		1			1	1		1	1		1	1		0	0		0				1	1	0			0			0	1	1		1	0		1	1		1		1	1	1		1	1
36	61	81.3	1	0			1		1	1		1	0			1	1			0		1	1	1	1			1		1			1		0	1			1	1	1		1	1	1		1	1	1
37	64	85.3		0	1	1	1	1	1	1	0								1					1	1	1	1		1	1		1	1	1		0		0	1		1	1	1	1	1		1	1	1
38	62	82.7	1		1	1	1					1	0	1	1	1	0			1		0			1	1		1	1	0		1	1				1	0		1	1	1	1	1	1		1	1	1
39	39	52	0		0		1				0		0	1	1		1	0		1	1	0		0			0	0				0		1	1	1	0	0	0	0	0			1		1		1
40	54	72			1	1		1	1	0	1	1		1	1			1	1	1	1	1		0							0		1	1		0	1	0		1			1		1	1	1	0	1
41	57	76	1	1	1	1			1		1	1	0	0	1		1				1		1		1	1			1		0	1			0		1	0	1	1	0		1		1	0		1
42	39	52		0	1	1	0			0	0	0		0	1		1	0		0		0		1			0		0	1				1		0	1	0		0		1	1	1	0		0	1	0
43	51	68	1			1		0	1	0		1	0					1	1	0	1		1		1	0	0		1			1			0	0	1	0		1		1	1	1	1				0
44	66	88				1		1			1		0		1	1	1	1		1	1			1	1		1	1			1	1	1	1	1		1	0	1	1	1		1	1		1		1
45	54	72		1	1	1	1	1	1		1	1				1						1	1	1	1	1	0	1		1			1	0				0	1	1	1	1	1			1		1	0
46	39	52	1		0	1		0		0		1	0		1				1	0		1		1			1	0	0	1	0	1	0				0	0	0			1	1	1	1			1	1
47	54	72		1	1	1		1	1	1				1	1				1		1	0	0		1	0	0				1		1		0	1	0		1		0	1	1	1		1	1	1
48	46	61.3		1	1		0	1		0			0		1	1			1	0				1	1		1	0	1		0	1		1		0		0	1		1	1		1	1	1			0
49	65	86.7	0	1	1	1		1	1				0	1	1	1	1			1		1				1		1		1	1			1	1		1	0	1	1	1	1	1			1	1
50	63	84		1		1				1	1	1		1		1	0	1		0			1	1	1			1		1		1	1	1		1	1		1		1	1	1	1	1	1	1	0	1
51	47	62.7	0		1	1		0	1		0			1	1		0		1	0		0	1			0	0	1					1	1		0		1		0	0	0		1	1	1		0	1
52	62	82.7	1	1		1	1	1	1			1		1	1	0	1				1		1	1			1	1	1	1					1			0	1	1	0		1	1	1	1	1		1
53	62	82.7	0		1		1	1			1	1	1	1	1			1	1	1		1	1	1				1				1	1			1	1	0	1			1	1			1	1	0	1
54	62	82.7	0		1	1	1			1		1	1	0		0				1	1	1		1					1	1	1		1		1	1		0	1	1	1		1	1	1	1	0	1
55	54	72	1		1				1	0		1		1	1	1	1			0	1			0		1		1	1		1	0		1		1		0		1	1	1	1	1	1	1		1	1
56	56	74.7	0	0	1			1	1		1	1	1	0		0	1	1	1	1			1		1		1	1							0			0			0		1	0	1	0	0	1	1
57	21	28				0	0	1			1	0		0			0			0		0	0	1		1	1		0		0		0	0	0	0	1	0	1	0	0	1				0			1
58	32	42.7	1							0	0	1	0	1		1		1	1		1	1	0		1	1		1	1			1		1		0		0	1		1			1	0	1	1	1
59	53	70.7	1		1		1						0	1		1	1		1	1		1	1	0	1			1		1	1		1	1	1			0	1			1	1	1	1	1		0	1
60	51	68	1		1	1			1	1	1	1		1			0	0	1			0	0			1	1		1				1	1	1		0	0	1	0	1		0	1	1	0
61	10	13.3	0			0			0	0			0	1	1		0		1	1	0		1	1	1	1		1		1		0		0			0		0		0			0	0	0	0	0
62	50	66.7	0		1	1	1	1			1	1		0						1	1	1	1		1		1	1			1	1			1	1		1	1	1	0	1	1	1	1	0		0
63	63	84	1	1	1	1				1		1					1		1			1			1	1		1	1	1	0	1	1	1	1		1	0	1	1		1	1		1	1		1	1
64	57	76	0			1		1	1	1	1		1			1		1			1	1			1			1		1	1	1		1	1	0		0		1	1		1	1	1	1		1	1
65	66	88				1	1		1	1	1		0	1	1	1	1	1	1		1		1	1			1	1						1	1			0	1	1	1	1		1	1	1	1	1
66	39	52	0	1	1	1	1			1			1			1		1	1				1	1	1				1		0		1	1	1	1		0	1	1	1		1	1	1	1	0
67	53	70.7	1	0	1		1		1		1			1	1	1			1		1	1			1		0			1		1	1	1		0			1	1		0	1	1	1	1	0		1
68	60	80	1	1	1		1	1	1	1	1									1	1	1			1		1		1	1	1		1	1		1	1			0	1	1	1	1	1		1	0
69	61	81.3		1		1	1		1		0		1	0	1	1		1		1			1	0	1			1		1	1	1				0		0	1	0	1	1	1	1	1		1		1
70	58	77.3		1	1	1	1	1		0			0		1	1		0	1		1	1			1	1	1	1				1				0	0			1	1	1	1	1		1	1	1	1
71	56	74.7	0		1	1			0		0	1	0	1		0			1	1	1			1		1	1	1					1	1	1		0			0	0	1	1	1	1	1			1
72	64	85.3				1	1			1	0					1	1	1		1		1	1	1		1	0		1		1	1	1	1	1		1	1	1	0				1		1	1		1
73	55	73.3	0		1		1	1	1	1				1		1		1		1	1		1	1		1		1		1		1		1	0			1		0	1		1	1	1	1	0		0
74	52	69.3			1			1	1	0	1		0	1	1			1	1	0					1	1	0		1	0	1	1			0			0	1	1	1	1		1	1	0			1
75	55	73.3		0		1	1	1			1	1		1			1	0	1				1	1				1	0	1	1		1	1	1			0	1	1	1	1	1		0	1	0		1
76	63	84			1		1		1	0		1	0		1			1	1	1	1		0			1	1	1	1			1			1	1	1	0		1	1	1	1	1	1		0	0
77	52	69.3			1	1	1		1	0	0	1	0	0	1			1			1			1		1	1			1		1	1		0		1	1	1	0			1	1	1	1	1	1
78	58	77.3	0	1				1	1	1		1				1	1	0				1		1	1		1	1		0	1	1		1		1	0	0			1	0	1	1		1			1
79	51	68	0	0	1	1		1					1	1		1					1		1	1	1			1	1		1	1	1		0	0		0	1	0		1		1		1	1	0	1
80	65	86.7	1	0	1	1	1		1	1					1				1	1			1	1	1					1	1	1	1	1	1			0		1	1	1	1	1	1	1	1
81	60	80						0	1	1	1	1	0		1		0	1	1	1	1		1	1					1	1	1	1		1			1	0		1		0		1	1	1	1	0
82	58	77.3	1						0	0	1		1	1	1			1	1			1		1	1		1	1	1			1		1	0	1	1			0	1	1	1	1			0	0	1
83	60	80		0	1				1				0		1	0	1		1	1	1			1		0		1		1	1		1	1	0	1	0	0			1	1			1	0	1	1	1
84	59	78.7	0	1			1	1	0		0		0		1			0	1			1	1	1				1			0	1	1	1		1	1	0				0	1		1		1	1	1
85	64	85.3		1		1		1	1		1		0		1		1			1	1	1	1		1				1	1		1		1	1	1			1	1		0		1	1	1	0		1
86	52	69.3		0	1		0	0	1	1	1			1	1					1	1				1		1	0			0	1	1	1		0	1	0	1	1	0			1	1	1		0
87	63	84	0			1		1	1	1		1					1	1		1	1		1		1	1	1	1		1		1	1	1			1	1	1	1	1	1	1					1
88	56	74.7	0			1		1		1		0	0	1	1		0		1	0	1	1	1	1			0	1			1					1	0		1	1				1		1	0	0	1
89	59	78.7	1	0	1		1	1	1			1			0	1	1					1	1		1	1		1	1	1				1		1		0	1		1	1	1	1		1		1
90	55	73.3	1	0		1	1	1			1	1		1			1		1	1	1				1	1	1				1			1	1	1	1	0		1	1	1	1	1	1	1		0
91	63	84			1	1	1	1	1			1	0			1			1	1	1					1	1	1	1		1		1	1	1		1	0			1	1	1	1	1	0	0
92	67	89.3	1		1				1	1			0	1	1				1		1	1	1	1			1	1		1	1			1	1	0	1		1	1	1		1	1	1		1		1
93	48	64	0			1	1		1	1	1		0		0						1	1	1				0	1	0		1		1	1	1	0		0	1		1	0			1	1	0	1
94	56	74.7	1	1		1		1	1		0		0		1	1				0	1			1				1	1	1	1	1	1		0		1	0	1		0			1	1	0		0	1
95	58	77.3					1		1			1	0		1	0	1	1	1	0				1	1	1	1	1	1			1			0	1	1	0	1		1		1	1	0	1		1	1
96	56	74.7	0		1		1	1	0	1	1	1				1	1	1	1	1	1		1		1							1	1		0		0	0	1	1	0	1		1	1	1		1
97	19	25.3	0							1	1		0	1	0	1			1	1		1	1	1		1	1			1		1		1	1	1		0	0	0	1	1	0	0	0		0		0
98	52	69.3		0	1	1		1	1			1		0	1			0		1		1			0	0	1			1		1		1	0	1	1	0	1	1	1	1				1			0
99	2	2.7				0		0	0		1		0	0	0	0		0		0		0	0				0	0		1	0		0		0	0		0	0		0	0	0	0	0	0		0
100	53	70.7	1	1	1	1				0	1	1	1				1			1				1	1	1	1		1		1	1	1		1			0	1		1	1	1	1		1		0	1
101	60	80	1	1		1	1	1	1	1		1		0				0					1	1		1	1		1	1			1	1	1		1			1	0		1	1	1	0	1	0
102	49	65.3			1		0	0	1	0	0	1		1	1			1		0	1	0	1	1			0			1	1			1				0	1				1		0	0	1	1	1
103	62	82.7			1	1	1	1	1		1	1	1		1		0		1			1		1	1		1	1					1		1	1	1	0	1	1	1	1		1	0	0		0
104	64	85.3		1				1	1			1		1	1			1		0	1			1		1	1	1	1	1		1	1		0	1	1			1	1		1		1		1	0	1
105	66	88		1	1	1	1		1	1	1		0		1			1	1	1					1		1				1	1	1	1		1	0	0			1			1	1	1	1		1
106	60	80	1	1	1						1	1	0		1					1	1	1	1				0		1	1		1	1	1	1	1	1	1	1		1	1		1	1		0		1
107	52	69.3	0	0	1				1				0		1	0					0	0			1	1	1	1	1		1	1	1	1		1	1					1	1		1	0	0	1	0
108	36	48		0	1	1	1		1	0			0		0					0	1		0	0	1	1		1	0		1	1				0		0	1	1				1	0	1	0	0	0
109	56	74.7		1	1	1	1	1	1		1			1	1	1		0			1	1	1	1					1			1		1	1		0		1	0	1	0		1	1	1		0	0
110	38	50.7		1		1			1		0	1	0	0	1		0	1			1			1		0			0	1		1	1	1	1		0	0	1	0				1	0	1	1	1
111	61	81.3		0	1	1	1	1	1	0		1		1		1	1	0	1	0		1	1		1						1			1					1	0		1	1	1	1	1		1	1
112	53	70.7			1		1	1	1		0	0			1		1	1					1	1				1		1	0	1	1	1	1	1	0			0	1		0	1	1	0	0		1
113	55	73.3	0		1	1			1	1	1	1	1		1	1			1		1	1	1		1	0	1				1			1				0		1	1	1	1		1	1	1		1
114	53	70.7						1	1	1	1	1			1			1	1			0	1	1	0	1	0	1	1	1		1	1				0		1		0	1	1	1	1	1	0		0
115	57	76	1		1		1	1			0		0	1	1	1	1					0			1	1	1	1		1	1			1	1		1	0	1	1				1	1			0	1
116	43	57.3	0		1		0	1	1	1	0								1	1		1		1	0	1	1	0	1		1	1				1		0	1		1	1	1	1	1	1	0		1
117	46	61.3		0		1		1		1			0	0	1	1			1			1			1		1	1	1	1	1			1	1	0		0		1	0		1	1	1	1	0	0
118	26	34.7		0	1	1	0		1			1		1	1		1	1	1				1		0		0			1			1	1	1	0	1	1	1		1	0		1	1	1	1		0
119	37	49.3				1	0						0		1	0	1	0	0	1	1	0		1				1	0	1			0	1	1	0			1		0	0	1	1		1		1	1
120	45	60	0	0	1					0	1		1	1	1				1	1	1	1	1	0			1			1		1			0	1	0	0	1	1				1	1	1	0	0
121	28	37.3		1		1	1	1	1	1		0	0		1		1	1	1						1	1			1			0		1	1	0	1	0			0	0	1	1		1	0		1
122	70	93.3			1	1	1				1	1				1		1			1	1	1	1	1		1	1	1	1	1			1		1	1		1		1	1		1	1	0		0	1
123	65	86.7	0		1		1	1	1				0	1			1	1		1		0	1	1	1			1		1		1	1		1			0	1	1	1		1	1	1	1			1
124	53	70.7	0		1	1		1	1	1	0	1	0					1			1	1						1	1	1	1		1	1	1		1	1			0		1	1	1	1	0
125	55	73.3				1	1	1			1		0		1	0	0				1	1	1	1		0	1		1	1		1	1	1			0	0	1	1	0		1	1	1		1
126	60	80	0		1	1	1	1		1		1	0	1	1	1		1	1		1	1			1				1	1	0						1	0	1	1		1	0	1	1	0	1
127	18	24	1	1			1	0	1	1		1	0			1	0	1		1		0	1		1	1	0		1						1		0		0	0	0	1	0	0					0
128	62	82.7		1	1	1					1		0			0		1	1		1	1	0	1				1	0		1	1		1	1	1	1	0		1	1	0	1		1				1
129	35	46.7			1					0	0	1	0	1	1		1	1		1	1	0			0	0	1				1		1	1	1		1	0	1	1			1	1	1			0	1
130	58	77.3	1		1	1	1	1			1	1			1		1	1	1	0				1		1		1				1	1		0	0	1	0	1			1	1	1	1	0		1	1
131	51	68	1	1		1	1					1		1	1	1	1	1			1	1	1	1	1		1			1			1		1			0	1		1	1	1	1	1	1	1	0
132	66	88	1	1			1	1	1		1	1	0	1	1	1			1						0				1	1	0		1		0	1	1		1	1	1		1	1	1		0	0
133	12	16			1	1	1			0	1	0			1	1	0	0	1	0	1			1		1		0					1		1	0	0	0		0	0	0	0	0	0			0
134	55	73.3	0		1		1	1	1		1		1		1	0	1		1		1		1			0	1		0	1			1		1		1			0	1		1	0	1	1	1		1
135	55	73.3			1	1				0	0	0		1	1	1					1	1	1	1		1	1		0			0	1	1		1			1	1	1	0			1	1		1	1
136	66	88	1			1	1		1			1		1	1	1	1		1			1	1	1	1	1	1	1				1				1			1	1		1	1	1	1		1	0	1
137	67	89.3		1	1	1	1				1	1			1	1	1	1		0	1			1		1	1		1	1		1	1				1	0				1	1	1	1	1	1		1
138	61	81.3					1	1	1	1	1	1		1	1		1	1				0		1		1			1	1		1	1	1		1	1	0	1	1	1	1	1	1	0			0	0
139	59	78.7	1		1		1	1		1				1							1	1	1	1	0	1	1	1		1	1	1		1		1	1	0	1	1	1	1	1	1				0	1
140	67	89.3	1		1					1	1	1			1	1	1	0	1	1	1					1	1		1			1	1	1		1		0	1	1	1	1	1	1	1	1		0	1
141	65	86.7	1	1	1	1		1	1	1	1	1		1						0	1	1	1	1		1	1	1						1			1	0	1	1	1	1	1	1				0
142	65	86.7	0		1			1	1	1	1				1	1	1	0	1			1		1				1		1	1	1	1	1			1		1	1			1	1	0	1	1		1
143	62	82.7	1	1	1		1		0	1		1		1		1	0	1	1		1	1		0				1		0	1	1					1	0			1	1	1	1	0		1	0	1
144	64	85.3	1	1		1	1	1			1	1			1	1		0	1	1				1		1	1					1	1	1		1			1	1	1	1	1	1	1	1	1	0	1
145	65	86.7		1	1	1	1		0	1		1		1			1	1	1	1		1	1		1		1				1		1			1	1		1		1	1	1			1	1	0	0
146	66	88	1			1	1			1				1		1	1	1		1			1	1	1	1		1	1	1	1		1			1	1	0	1			1	1	1	1	1		0	1
147	59	78.7	1		1	1				1	1	1		1	1	1	1		1	0		0			1	1				1		0	1	1				0	1		1	1	1	1	1		1	0	0
148	68	90.7	1		1		1		1	1		1			1	1	1	1			1		1	1	1		1	1		1		1		1			1		1	1	1	1	1		1		1		1
149	64	85.3	1			1	1		1		1	1		1	1	1		1		1			1	1	1	1	0			1		1				1	1		1				1	1	1	1	1	0
150	65	86.7	1		1	1			1	1	1	1		1	1	1				1		1	1				1	1	1		1			1		1	0			1	1	1	1		1		1	0
151	59	78.7	1	0	1	1			1	1				1			1	1	1		1	0	1	1		1		1				1		1		0	1		1	1	1	1	1		1	1	1		1
152	62	82.7	1	1		1	1	1	0		1			1		1		0	1			1	1		1	1	1					0		1		1	1	0	1		1	1	1	1		1
153	58	77.3	0		1	1	0	1		1				1	1			1			1	1	1	1	1		1	1		1	1			1			1	0	1	1		1	0				1	0	1
154	61	81.3		1	1	0			0	1	1			1		1	1		1		1		1		1		1	1			1	1	1			1	0	0		1	1	1	1	1	1	1	1
155	58	77.3	1	1	1	1	1		1			1			1	1	0		1				1	1	1		1			0	0		1	1			1	0			1	1		1	1	1	1	0	1
156	61	81.3	1	0	1		1	1		0		1		1		1	1	1	1	1		1					0				1	1		1		1		0	1	1		1	1		0	1	1		1
157	58	77.3		1			1				1	1		1	0	1		1		1	0	0	1		1	1		1		0	1	0		1			1	0	1	1		1	0	1		0	1
158	62	82.7		1		1			1	1	1	1			1	1	0	0	1			1			1	1			1	1	1		1			1		0	0	1		1		1	1			0	0
159	56	74.7	1	1	1	1	1	1			1	1						1	1			1			1	1	1		1	0	0		1			1			0	0	1	1	1	1	0	0	1	0
160	62	82.7			1	1		1	1	1	1				1		1	0		1	1	1		1	1	1	1		1			1		1				0	1		1		1	1	1	1		0	1
161	60	80	1	1	1	1	1			1	0			1		1	1	1			1	1				1	1	1	1			0				1	1	0	1	0	1	1	0	1	1	1		0
162	63	84	1			1	1	1	1			1		1	1	1		1		1		0		1	1				1			1	1	1		1	1			0	1		0	1	0	1	1		0
163	56	74.7	1	1		1			1			1		1	1			1	1		1		0	1	1	1		1		1	1	1	0				1		1		1	1	1		1		1	0	1
164	59	78.7	1	1			1			1	1	1			1	1					1	1	1	1	1	0		1			1	0	1			1		0		1	1	1	1	1	1	0		1
165	71	94.7	1			1			1					1	1		1		1	1		1		1		1	1	1	1	1	1	1	1			1		0	1		1	1		1	1	1	1
166	69	92	1	1	1	1		1		1						1		1	1	1		1			1	1		1	1	1		1	1	1			1		1	1			1	1	1	1	1		1
167	40	53.3				1			1	0				1		1	1	1	1		1	1	1	1		1	0	0	1	0	1					0	1		0		0	0		1	0	0	1	1	1
168	55	73.3		1	1		1			1						1	0	1	1	1	1	1	1			1	1	1		1	1		1	1			0	0			1	1			1	1	0	1	1
169	59	78.7	0		1		1	1		1		1		0	1	0		0		0	1				1	0	1	1	1	1	1						1	0		0	1	1	1	1		1	1	1
170	63	84	1	1	1	1	1	1	0	1	1	1		1					1				1				1	1	1	1			1			1	1	0	1	1		1	0		1		1	1	1
171	66	88	0	1		1	1	1	1		1						0	0	1			1	1	1			1		1	1		1	1	1			1	0		1	1	1	1	1	1		1		1
172	36	48	0	1	0	1	0	1	1		1	1		1		1									1	1	0	1	1			0		1		1	1	0		1	1		1	1	0			0
173	53	70.7		1	1	1	1		1		1	1		1	1	1		0	1			1			1		0		0		1		1			1	1	0	1		1	1		1	1	1		0
174	51	68	1	1						1	1	1			1	1	1	0	1	1	1		0			1		1	1			1	1			0	0	0		0	1	1	1			1	0	1	0
175	47	62.7	1	1	1		1	1	1	1		1						1	1	0	1	0	1		1		0		1			0				0	0	0	1			1	1	1		1	1	0
176	49	65.3	1			1	0	1	1	0		1		0		1		1		0		0		1		1			1		1	1		1		0	1	0		1	0	1	1			1		0
177	64	85.3	1	1	1	1	1		1	1	1				1	1				1	1	1					1	1				0	0	1		1	1	0		1		1		1	1	1	1		0
178	61	81.3	1	1			1	1	1		1						1		1	1			1	1	1	1	1		0	0	1	1				1	1	0				1	1	1	1	1	1	0	0
179	60	80	1		1				1	0		1			1	1		0			1	0	1	1	1	1	1	1		1	1					1		0			1	1	1	1	1	1	1	0	1
180	62	82.7	1			1			1					1	1			1		1			1	1	1	0	1	1	1	0	1	1	0	1			1	0	1	1				1		1	1	0
181	60	80	0					1		1		1				1	1		1	1	1	1	1	1	0	1	1	0		1	1					0	1		0	0	1	1	1	1	0		1		1
182	62	82.7	1	1						1	1			0	1	1		1	1		1		1	1	1		0		1		0	1	1	1			1			0			1	1	0	1	1	0	1
183	58	77.3	0		1	1	1	1			1	1		1		1	1		1			0		0			1			0	1	1		1		1	0	0	1	1			1	1	1		1	1
184	62	82.7			1	1	1		1	0	1			1	1		1	1	1			1	1			1		1	1		1	1				1	1				1	1	1	1		1	1		0
185	50	66.7		0	1	1	1		1	1	1	1		1		1				1			1	0		1	1		1		1			1		0	1	0		1	1		1			1	1	0	1
186	65	86.7	1		1				1	0	0	1		1	1	1	1						1	1	1	1	1	1	1		1		1					0		1	1		1	1	1	1			1
187	57	76	1	1	1	1	1	1	1		1			1			0			0	1	1		0	1		1						1	1		1		0	1	0			1	1	1	1	1	0	1
188	60	80		0	1	1	1	1		1		1			1			1	1	1	1			1		1	1		1	1	1					1	1	0	1	1	1	1	1	1				0
189	61	81.3	1				1				1	1		1			1		1	1	1		0	1	1	1	0	1	1	0		1				1	1			1			0	1	1	1		1	1
190	56	74.7	1	1	1		1	1	1	0		1				1		1			1	0	1				0	1	1			1	1	1						1		1	1	1		1	1	1	0
191	55	73.3		1	1		1	1							1	1		1	1		1	0		1	1		1	1	1	1		1		1		1	1	0	1		1		1		1	1	1	1	0
192	61	81.3		1		1	1	1	1	0				1	1	1		0	1	1		1	1	1	1	1			1		1						1	0	1		0	1	1	1		1	1	1	1
193	48	64	1		1			0	1		0			1	0		0		1	1	1	0				1			0	1	1	0		1		1	0	0	1	0	0	1	0	1		1	0
194	59	78.7					1	0	1		1	1						1	1		1		1	1		1	1	0	0	1		1	1	1		1	1	0		1			1	1	1		1		1
195	73	97.3	1	1	1	1		1	1	1	1	1				1	1			1				1	1	1		1	1	1		1					1	1	1	1	1	1		1	1	1	1	1
196	73	97.3	1		1				1	1	1	1		1	1	1	1			1	1	1	1		1	1		1						1		1		1	1		1	1	1		1	1	1	1	1
197	74	98.7		1	1	1	1	1	1		1				1			1	1		1	1		1			1	1		1		1	1			1	1	1	1	1	1		1		1	1		1	1
198	54	72	1		1	1	1	1	1	0	1					0	1		1		1	0	1		1	1		1			1					1	1	1	1	0			1		1	0	0	1	1
199	54	72	0	0			0		1	1		1		1		1			1				1	1	0	1	1			1	1		0	0		0	0		1		1	1		1		1	1	1	1
200	66	88	1	1		1	1	0		1		1		1	1	1	1		1	0		1	1								1		1	1		1	1	0	1		1	1			1	1	1	0	1
201	37	49.3		1			0	1	1		1	1			1	0	1			1		1	1	1	1	1	0					0	0	0			1		0		0	1		1	0		1	0
202	44	58.7				1	1		1		0			1	1		1	0	1	0	1		1		1	1	0		1		1	1				1	0	0		1			1		1	1	0	0	0
203	67	89.3			1	1	1		1			1		1	1		1	1	1	1	1	1	1			1	1		1				1			1	1		1	1		1	1	1		1		0
204	66	88	1			1	1		1		1	1					1	0	1	1	1		1	1	1	1	1		1	0		1					1	0	1		1		1	1	1		1		1
205	54	72	1	1	1		1			1		1		1	1	0				1	1			0		1	0	1		0	1	1	1				1		0	1			1	1	0		1	0	1
206	52	69.3	1		1	1			1	1					1	1		0	1	1		1	1	1	0	1	1	1			0					1	1	0	0	1	1		0	1	0	1			1
207	49	65.3		0		1	0	1	1	0	1			0	1		1	1					1		1	1		1	1	0	1		0					0	0			1	1	1	1	1	1	0
208	61	81.3	0			1	1		1	1		1		1			1		1			0		1	1	1		1	1	1	1		1			1	0	0		1	1	0	1	0	1	1	1		1
209	53	70.7	1		1		1			1		1		1	1	1		1		1	0		1	1		1	1		1		1		0			1		1	1	0	0	1			0	0	0	1	1
210	57	76		0		1		1	1		1	0				0	1	1		1	1						1	1	1	1	1		1	1		0		0	1	1	1	1	1		1	1	1	1	0
211	50	66.7	0				1	1	1			1			1	0	1	1	1		1	1			1	1	1		0		1		0			0	1			1	1	0	1	1	1	0		0
212	60	80		1					1	1							1	0	1	1	1	1			1	1	1	1	1	1		0	0	1		1	1		1		1	1	1	1		1	0		1
213	63	84	0	1		1	1				1				1	1	1	1	1		1	1						1		1	0	1	1	1		1		0	1	1		1	1	1	1	1	1	1
214	57	76	0		1	1	0	1	1		1	1				0	1	1		1	1		0		1				1	1	1	1					1	0	1	0		1	1	1	0	1	1		1
215	57	76	0	1		1	0		0		0	1				0		1	1	0	1			1		1		1		1		1	1	1					1	0	1	1	0			1	1	1	1
216	59	78.7	0				1	1		1	0	1					1	1	1	1	1	1			1	1	1		1	1	1		0				1	0	1	1	1	1	1	1		1		1	1
217	62	82.7	1		1	1	1	1	0					1		1	1					0	1	1		1	1		1	1	1		1	1			1		1	1		0	1	1	1	1	0		1
218	36	48	1	0		1		1	1	0				1	0	0		0	0		1	0	1	0						1	0	1				1	0			0	0	1	0	1		0		0	0
219	52	69.3	1			1	1		1		0			1	1			0		0	1	1	1	1	0	1			1			1		1		1	1	0	1		1	1	0		1	1		0
220	67	89.3		1		1	1	1	1	1		1			1					1	1		1			1		1	1	1	1	1	1			1	1	0	1	1	1		1	1	1	1			1
221	59	78.7	0					1			0	0		0	1	0		0	1	1	1	1		1		1	1		1		1		1			1			1	1		1		1	1	1	1	0
222	62	82.7	0	1	1	1	1	1	0	1	1	1		1		0					1	1	1		1			1	1		1						1	0		1	1		1		1		1	1	1
223	64	85.3	1	1	1			1	1	1	1			1		1	0	1			1	0	1		1		1		1		1			1			1	0	1			1	1	1		0	1	0
224	66	88		1	1				1	1		1		1	1		0		1			1	1	1		1	0	1			1	1		1		1	1	0	1	1	1		1	1	1	1		0	1
225	53	70.7	1	1	1	1	1			0	0	1		1	1		1	1	1			1		1				1		1	1					0	1	0		1	1		1	1		0	0	1
226	56	74.7	0		1		1	1		0	0	1			1		1		1		1			1	1	1	0	1				1		1		1		0	1		1	1	1	1	1		1	0	0
227	47	62.7	1			1			1		0	1		1	1	1		1	1				1	1	1			1	0		0	0	1			1		0	1	0		1	1	1	0	1	1
228	47	62.7			1		1	1	1	0		1		1	1	1	0	0		0	1			1	1				0		1	1				1	1	0	1	0	1	1		1	0	1		0
229	53	70.7	1	1					1					1	1	1		0		1	1	1			1	1	1	1	1	1	0	0	1					0	1		1	1	1		1		1	0	1
230	55	73.3			1	1				0	1	1			1	1	0	1		1	0	1		1	1	1			1				1	1		1	0	0		0	0	1	0	1		0			1
231	52	69.3		1			1		1		0				1			0	1	1	1	0	0	1	1	1	1				0		1	1		1	1	0	1		1		1		1	1	1		1
232	59	78.7		1		1	1		1		1			1		0				0	1		1		1	1	1	1	1	1	1	1		1			1	0	1	1	1		1	1	1		0
233	54	72		1	1	1		0			1					1	0	1	1	0	1					1		1	1	1	0		1	1		1	1		1	0		1	0	1	1	0	0	0	1
234	50	66.7	0			1		1		1	0	1		1	1				0	1	1			1		1			1	1	1	1	1	1			1	0	1	0	1			1	1	1	0	0	1
235	61	81.3	0			1			1	1		1		1	1	1	1	1		0	1		1	1		1		1		1	1		1				1	0	1	1	1				1	1	0		1
236	58	77.3	1	1					1		0	1		1		1	1	1				1		1	1	1		1			1	1	1	1		1	1	0	1				1	1	1	1	1	0
237	51	68	0		1			1	1			1		1	1	0			1	0	1		1	1	1	1	0	1				1		1			0	0		1		0	1	1	0		0
238	53	70.7			1	1	1	1	1	0				1	1	0		0	1	1	1	0			1		0					0		1		0	1		1				1	1	0	1	1	0
239	39	52		0	1	0					1	0		1	1	1		0	1	0			1			0			1		1	0	0	1		0	1	1	1				0		0	1	0		1
240	31	41.3	0		1		1	0		0	1	1		1	0	0	0	0	1							0		0	0		0	0		0			0	0	1		1		0	0	1		1	0	0
241	43	57.3		0	1		1		1	0	1				1	1	0	1		1				0		1	0	1	1	0		0				1	1	1		0	0	1	0	1	0	1
242	30	40	0		1	1	1		1		0			1	1	0	0				1	1	0	0	1			0	0	0				1				0	0	1	0		0	1	0	0		1	1
243	40	53.3	0			1	1	1				0		1			1	0	0	1			1	0	0	1			1	1		1	1	1			1			1	0	1	1		0	0		0
244	35	46.7		0		0	0	0	0		1	0					0	0	1	0		0			1	0		1		1		1		1		0			1	0	0			1	0	0	0	0
245	40	53.3	0		0	1	1	0			1	1		1		1	0	1		0					0	0	0		1		0	1				1	1		1	0	0		1		1	0	1	1
246	57	76				1	1	1	1	1	1						1		1		1		0	1	1	1		1		1		1	1	1		1	0		1	1		0	0	1		1			1
247	65	86.7		1			1			1	1			1	1	0	1	1	1	1	1			1	1					1	1	1		1		1	0	0	1	1		1			1	0		1
248	54	72	1				1			0				1	1	0		1	1		1	1	0	0		1		1	1			1	1	1		0	1	0	1	1	1	1	0				1	0	1
249	64	85.3		1			1	1	1	1	1				1	0		0	1		1		1	1	1		1	1	0		1					1	0	0	1	1	1	1		1	1		1
250	66	88	1			1				1		1				1		1	1	0	1		1	1	1		1	1	0		1	1	1	1			1	1	1			1	1	1	1	1	1	0	1
251	71	94.7			1	1	1							1	1	1	1	1	1	1	1		1		1	1	1			1		1	1			1		1		1	1		1	1	1	1			1
252	52	69.3	0				1		1		0	1		1	1		1	1		0			1	1	1		1		0	1			1	1		1		0	1		0	0	0		1	1		0
253	56	74.7	1			1		1		0	0	1			1			0	1	0				1	0	1	1	1		1		1	1	1					1		1	1	1	1	1	0		0	1
254	65	86.7	1		1	1					1			1	1	0		1	1	0	1	1		1	1	1		1	1		1					1		0	1		1		1	1	1		1	1	1
255	69	92	1	1			1	1			1	1		1		1	0	1	1	1	1		1	1						1		1	1			1		1	1		1	1		1		1	1		1
256	71	94.7	1	1	1	1	1		1		0						1	1			1		1		1	1	0		1	1	1	1	1						1	1	1	1		1	1		1	1
257	66	88		1		1				1	1			1			1	0	1		1		1	1	1	1			1	1	1		1	1		1	1	0		1	1	1	1	1	1	1	1	1
258	36	48			1	0	1			0				0				0		1	1		1	0	1	1	1	1	0	1		1		1		0		0	1			0	1	0	0	0	1		0
259	47	62.7	1	0	1		1	0	0			1			1	1	1	1	1	1	1	0					0	1		1				1			1	1	0			1	1	1	0			0	0
260	67	89.3		1	1	1		1	1		1	1					1		1			1		1	1	1	0	1	1		1	1		1			1			1		1	1	1		1	1	1
261	47	62.7				1	1		1	1					1	1	0			1		0	1		1	1	1	1	1		0	0		1		0			1	0	0	0			1	1	0	0
262	42	56	0	1		1	1	1	1	1						1	0	0			1	1	0	1	0						1	0	1	1				0		1	0		1	0	1	0	0		0
263	48	64	0		1					1	0	1			1	1		0	1	1	1	1	1			1			1	1	0	1		1					1		0	1	0	1	1	1	0	1	1
264	50	66.7		1	1	1	1	1		0					1	0	1		1	1	1	1	0		1	1	1	1					1				1	0	1					1	0	1	0	0
265	53	70.7	1	0			1	1		0	1	1		1	0		0	1	1		1				1				1	1		1	1			1	0	0	1		0	1			0	1	1	0	1
266	59	78.7		1	1	1	1	1	1	1		1			1	1	1				1			1				1		0	0	1	1			1		0			1	1	1	1	0	1	0
267	65	86.7			1	1	1	1							1		0	1	1	0	1			1		1	1	1	1	1	1	1	1				1	0	1	1		1		1	1	0	1
268	42	56			0		0	0	1	0	1	1		1	1	0	0	1	0					1	1	1	1				0					1		0		0		1	0	1		1	0	1	1
269	55	73.3		0	1				1			1			1	0		0	1	1	1					1	1	1	1	1	1	1	1	1			1	1				1	1	1	1	1	0		0
270	54	72	1	1				1				1			1		0	1			1	1	1	1	0	1		1	0	1	0	1		1			0			0	1	1		1	1	1	1	1
271	51	68		1	1	1	0				1						0	1		1	0		1	1	1	1		0		1	1	1	1	1			1	1	1		0	1	0	1	1	1	0		0
272	53	70.7		0	0		1	1			1	1		1	1	1		1		1				1	1	1				0	1	0	0	1			1	0		1		1	1		0	1	1		0
273	50	66.7		1		1		0	0	1	0	1			1	1		0		1			1			1	0	1			1		1	1		1			1		1	0	1	1	1		0	0
274	33	44		1	1	0	0		1	0	0	0			0	0	1	0			1		1			0	1				1		1	1			0	0		0	1	0	1	1	1			0	0
275	37	49.3	0	1			0	1	1		1	1			1		1		1	1	1		0			0			1		0	1	0			1	0			0	0	1	1	1	1	1		0	0
276	35	46.7	0	0		1				0					1	0		1		0	1	0		1		0		0	1	1	1	1	1			1	1	1		0	0	0	1	1	1	1		0
277	40	53.3	0		1	1	1		1		0	1						1	1		1		1			1	0	1	0	1		1	1	1			1	1		0	0				0		0	0	0
278	28	37.3	0	0	1					0	0			0	1	0	0	1	1		1			0	1		0	0			0	1	0						1			0		1	0	1	0	0	0
279	55	73.3			1		1	1		0	1			1		0	0	1	1	0	1	1	0	1		1			0				1			0		0	1	1		0		1	0	1	1	0	1
280	52	69.3	1	1		1	1		1		0	1		1	1	0		0		0	1				1			1			1	1		1		1		0	1	1		1	1	1			1	0	1
281	61	81.3				1		1			1	1		0	1	1	1	1			1	1	1			1	1		1		1		1	1		1	1	0		1	0	1	1					0	0
282	55	73.3	1		0	1	1	1	1	1		1		1	1			0	1			0					0	1	1		0		1			1	1	0		1		1			1	1	1	0	1
283	66	88	1	1		1	1			1	1	1				1	1	1		0		1	0		1	1	1	1	1	1							1			1	0	1	1	1	1	1	1	0
284	67	89.3	1	1			1	1	1	1	1				1					1		1	1	1	1		1		1	1		1		1		1	1	0	1		0	1		1	1		1	1
285	51	68	1	1					1	0		1		1	1	0		0	1	0		1	1			1	0			1	1		1	1			1		1		0	1	0	1	1	0			1
286	61	81.3	1		1	1	1	1	1	0		1		1	1	1			1		1	1			1		1		1					1		1	1	0		1	1	1			1		1	1	1
287	65	86.7	1		1	1		1	1	1		1			1	0	0		1			1			1	1	1				1		1	1		1		0		1	1		1	1	1	1		1
288	40	53.3	1	1		1	1							0		1	1	1		1	1	0	1			0			0		0	0	0	1		0	1		0	0	1	1		1	1	0	0	0	0
289	58	77.3		0		1	1	1	1	0	1					1		1			1		1				1	1	1	1	1	1	1			1		0	1	1	1		1	1		1	1		1
290	59	78.7	1		1	1	1	1	1	0	0	1			1					0	1	1						1		1	1	1		1		1	1		1		0		1	1	1		1	0	1
291	57	76		1	1	1		1	1	0	1					1	1			0	1			1	0		1		0	1	1		1	1			1			1	1	1	1		1	1		0	1
292	59	78.7	1	1	1			1	1		1			1							1	1	1		1	1	1		1	1	1	1		1		1		0	1	1	1		1	1	1	1
293	60	80		1		1	1	1			1			1		0					1	1	1		1		1	1	0	1	1	0	1	1			1	1	1	0	0	1	1	1	1		1		1
294	62	82.7	0	1	1			1	1	0		1						1	1	1		1		1	1					0	1	1	1	1		1	0	0	1	1		1	1	1			0	1	1
295	62	82.7	0	1		1	1	1	1	1	1				1		0		1		1		1		1	1		1	1		1			1			1			0	1	1		1		1	1		1
296	64	85.3			1	1	1	1			1			1	1	1	0		1	0	1					1				1	1	1	1	1		1		0	1	1	1	1			1		1		1
297	63	84			1			1		1	1	1		1	1	1			1			1			1	1	1	1		1	1		1	1		1	1	0	1	1	1	1		1	1	1		0	1
298	69	92		1	1		1	1	1	1		1		1	1	1					1	1	1	1	1	1		1		1	1							0	1	1		1		1	1	1		1	1
299	53	70.7	1		1				1	0	1	1		1			1			1		1		1		1	1	1	0	1		0	1	1			0	0	1		1		1	1	1	0	1
300	50	66.7	0	1	1	1	1		1		0			1	1	0	0			0		1	0			0		0	1	1				1			1	0	1			0	0	1		1	1	0	1
301	50	66.7		1		1	1	1	1	0				0		1	1	1	1			1		1	0		0			1	1	0		1			1		1	1	1	1	1	1		1	1	0	0
302	59	78.7			1	1			1	1				0		0	1			1		1		1	0	0	1	1	1	1		1	1	1				0	1	1	1	1		1		0		1
303	61	81.3			1	1		1		1	1	1		1	1			1	1	0			0	0	1	0	1		1		1			1				0			1	1	0	1	1	1	1	0
304	64	85.3	1	0		1	1			1				1	1	0	0	1	1	0		1				1	1			1	1	1		1			1				0		1	1	1	1	1	1	1
305	48	64	1	1		1	1	1	0		0			1			1	0	1	1				1			1	0	1		1	0		1			0			1	1		1	1			0	0	0
306	57	76		1	1				1	0	0	1		0			1	0	1		1	0	1	1	1							1	1	1		1		0		1		1	1	1	1	1	1	1	1
307	65	86.7	1	1		1		1		0	1	1		1	1	1		1				0	1				1		0	1	1	1		1				0	1	1		1	1	1	1		1	0
308	64	85.3	1	1	1	1	0	1		1	1	1			1	1				0			1	1			1	0	0		1		1				1	0		1	1	1			1	1	1	1
309	48	64			0	1	0			1				1		1		0	1				1	1	1	1	1			1	1	0	1	1		1	1		0	1	1			1	0	1		1	0
310	43	57.3	0	1	1	0		0	1	0					1	0	1	1	1	1						1		1	0		1	1	0					1	1		1	1	1	1	0	0		0	0
311	59	78.7		1	1		1			1					1	1	1	1		1	1	1	1		1	0	1	1				1		1		1	1	0			1	1	1	1	1	0	1
312	64	85.3	1	1	1	1		1	1		1				1	0				0	1				0	1	0		1	1	1		1			1	1			1	1	1	1	1	1	1			1
313	55	73.3	1			1	0					1		1				0	1	0	1	1	1		1		1	1	1			1	1	1		1	1	0		1		1		1	1	0		1
314	63	84	1					1	1	1	1				1		1		1	1	1	0	1	1				1	1	1		1		1		0		0	1	1	1	1		1	1	1	1	0
315	66	88	1		1			1	1	0	1	1		1		1	1				1	1	1	1	1		0			1			1			1	1	0	1	1	1	1	1	1	1	1			1
316	60	80		1	1			1	1	1	1	1		1		1			1		1		1	0		1	1		1		1		1			1	1	0		1		1	1	1			1	0	1
317	65	86.7		1	1		1			0	1	1		1	1	1			1	1	1			1		1		1		1		1		1		1	1	0	1		1	1	1	1	1	0		0
318	45	60	1	1		1	1	1		1		1		1	1		0	0	1	0						0		1		1	0	0		1			0	0	1		0		1		1		1	1	0
319	63	84	1	1		0	1		1	1		1		1	1	0					1				1		1		0	1	0	1		1		1	1		1	1	1	0		1	1	0	1
320	52	69.3	1		1	1	0		1		0	1		1		1	1	1	0		1	1				1		0					1	1		1	1	0		1	0	0	1	1	1		0		1
321	58	77.3	1	1		1		0	1	1	0			1					1	1			1	0	1	1					0	1	1	1		1		0		1		1	1		1		1	1	1
322	66	88		1		1		1	1	1	1	1		1				1	1			0	1	1	1				1	1	1	1		1			1			1		1		1	1	1	1	0	1
323	53	70.7	1	1			1	1	1		0			1			0	0	1		1			1	0	1	1	1	1		1	1					0	0		1	1	1	0	1			1		1
324	59	78.7			1			1	1	0		1			1		1	1		1	1	1	1	1			1		1	1	1		1	1			0	0		1	0	1	1	1	1	0	0
325	65	86.7	1		1	1	1	1				1		1	1			1	1	1	1		1			1	1		0	1			1			1	1			1	1		1	1	1		1	1	1
326	56	74.7	0	1		1		0				0		1			1	1	1		1	1			1		0	1	1		1		1	1		1	0	0	1		1	1		1	0		1	1	1
327	52	69.3	1	1	1	1								0	1	1	0		1		1	0			0		1	1	1	1	0			1		1	1	0		0	0	0	0		1	0	1	0	1
328	62	82.7			1	1		1		0	1				1	1	1		1	1	1		1			1			1	1	0	1	1	1			1	1	1	0	1	1					1	1	1
329	60	80		1	1	1		1	1	1				1		1		0	1	0	1	1	1						1		1	1		1		1	1		1	1	0		1	1	1	1	1	0	1
330	59	78.7	1			1	1	1	1	1		1				1	1	0	1	0	1	1									1	1	1	1		1		0	1		0	1	1			1	1	0	1
331	38	50.7	1	1	1		0		0								1	1		0	1		1	0		1	0	0	0	1	1	1	1				0	0	1		0	0	0			0	0	1
332	59	78.7		1		1	1	1	1			1		1	1			1	1					1	1		1		0	1	1	1	1			1		0	1	1	0		1	1		1	1	0
333	60	80	1	1	1		1			1	1			1	1	1		1		0	1	1		1	1	1						1	1			1	0		1	1	1	1	1	1	1	1	1		1
334	68	90.7	1		1	1				1	1			1	1					1	1	1	1	1	1		1	1		1		1	1			1		0	1	1	1			1		1	1	1
335	48	64	1		1	1	1		1	0		1			1		1	1		0			1	0				1	1	0	0	1		1			0	0	1		1	1	0		1	1	1	0
336	56	74.7			1			1	1	1	0				1		0		1	1	1			0	1	1		1		1	1	0		1		1		0	1	1		1			1	1	1	0	0
337	60	80	1			1	1	1	1	1				1	1			1		1		1	1				1	1	0	1	1	0				1			1	1	1		1		1	1	1	0	1
338	63	84	1				1				0	1		1	1		0	1			1	1	0		1	1	1	1	1	1	1		1				1	0	1	1		1		1	1		1	0
339	57	76		1		1			1	1		1		1	1		1	1	1	1			1	1	0	1		1	0				1			0	1		1	1		1	1	1		1	1	1	0
340	65	86.7	1	1		1	1				1	1		1	1	1	1					1		1		0	1		1		1		1	1		1	1	1	1			1	1	1	1	1	1	1	1
341	66	88			1	1	1	1	1		1			1	1		1		1	1				1		1		1			1	1	1	1		1	1	1	1	1			1	1				1	1
342	69	92		1	1	1				1	1			1			1	1	1	1		1	1	0		1			1	1		1	1	1				1	1	1		1	1		1	1		1
343	68	90.7				1	1	1	1	1		1			1			1	1			1			1		1	1	1	1	1	1	1	1			1	1	1	1	1	1	1		1		1	1	1
344	64	85.3	1	1	1	1				1		1		1	1						1	1	1			1	1	1		1		1	1	0		1	1		1	1		1	0	1	1		1	1
345	62	82.7			1		1	1		0	1	0		1	1	1		1		1	1			0		1			1	1	1		1	1				0	1		1		0	1	1			1	1
346	59	78.7	1	0	1	1		0	1		1	1			1		1	1			1	1	1		1	1					1		1	1				1		1	1	1	1	1	1		1	1	1
347	59	78.7			0	1	1		0	1	1	1		1	1		1	1	0	1	1				1			1	1			1				1	1	0	1	1	0			1	1	1	1
348	62	82.7	1		1		1	1	0		1	1			1			1	1	1	1		1	1	1			1	1			1		1			1		1		0	1		1	1	1		0	1
349	62	82.7	1		1	1	1			0	1	1		1		1				1	1				1		1	1		1		1	1	1		1			1	1	1	1	1	1	1	1	1	1
350	65	86.7	1		1		1	1	1			1			1	1		0	1			0			1	1		1	1	1			1	1		1		1	1	1		1	1	1	1	1	1
351	59	78.7	1	0		1			1			1			1	1	1	1	1	1	1	1			1		0		1		1	1				1	1	1		1		1	1		1			1	1
352	54	72	1		1	0			1		1					1	1	0	1	1	1	1		1	0	1	1		1			0	0				1	1	1	0	1		1		1	1	1
353	68	90.7	1			1	1	1			1	1		1		1		1	1	1		0	1			1	1			1	1		1			1	1	0		1		1	1		1	1	1	1
354	60	80	1	1	1			1	1	0	1	1		1			1			1		1		1		1	1	1	1			0	1				1	1		1		1		1	1			0	1
355	54	72	1	1	1		1		1		0	1		1				1		1	1	1			1	1		1	1		1	1				1	1		1	1	1	1	1	1		1	1	0	1
356	54	72	1			0		1	1		1				1		1	1		0	1	1		1	1		1	1		1	1	0	1				1		1	1			1	1			1	1	0
357	60	80			1	0	1	1		1	1	1			1	1	1		1	1				0		1	1		1	1	1		1				1	1	1	1		1		1	1	0	1		1
358	62	82.7	1		1	1	1			0	0			1	1			0	1	1	1		1	1				1	1	1				1		1	1	1	1	1		1	1	1	1	1			1
359	36	48	1	0	0	1		0	0	0		1				1	1		1			0				1	0	1	0		1	0				0	1	0	1	1	0	1	0	1		1			0
360	61	81.3	1	1	1	1	1	1	0		0	1				1		1			1	1	1		1		1		1	1	1							0	1	1		1		1	1		1	1
361	69	92	1	1	1	1	1	1	1	1	1	1		1	1	1	1	1						1		1		1					1				1	0	1		1	1	1	1		1			1
362	48	64	0	0		1	1		1	0		0		0	1	1	1	1						1				1	0	1	1	1				1	1		1		1	1	1	1		0		0	0
363	49	65.3	0	0	1		1	1						1		1		1		0	1	1	1	0	1		0		1	1		1		1					1	0	0	1			1	1	1	0	1
364	61	81.3		1	1	1	1			1		1		1		1	1		1		1		1		1	0		1	1	1	1					1	1	1		0		1	1		1	0	1
365	62	82.7	1		1	1	1		1		1			1				0	1		1	1		1			1	1		1	1	1		1		1	0	0	1	1	0	1			1	1		1	0
366	56	74.7	0		1	1	1	1	1	0		1		0		1	1	1		1	1		1	1					0		1	0					1	1			1		1	1	1	1	1	1	1
367	67	89.3		1				1	1			1		1	1	1	0			1	1		1	1		1	1	1		1			1	1		1	1		1			1	1	1		1	1	1
368	51	68	1	1	1					0		1			1	1				1	1	1	1	1				1	0		1	1	1	1		1	1	1	1	1	1	1	1	1		0	1		0
369	63	84	1	0	1	1	1		1			1				1	1	1			1		1	1		1		1		1	1		1			1	1	1		1	1	1		1	1	1	1	1	1
370	51	68	1	1	1		1	1	1					0	1		1				1	0	1	1					0	1	0	0		1		1	1	1	1			1	1	1	0	1		1	1
371	59	78.7	1	1		1	1		1	0				1	1	1	1		1		1	0	1	1		1	0						1	1				0	1	1	1	1	0			1	1	0
372	54	72	1		1		1	1	0	0	0					1	1			0		1	0	0	1			1	1			1	1			1	0	0		1	1			1	1	1	1	1	1
373	67	89.3			1	1	1	1	1		1	1		1	1	1		1	1		1	1				1				1		1	1	1			1	1			1			1	1	1	1	1	1
374	66	88	1	1		1		1	1	1		1		1	1		0			0	1		1			1	1		1		1		1			1	0	0	1		1	1	1	1		1	1
375	59	78.7	1	1		1	1	0	1			1		1	1	1			1			1	1			1		1		1		1		1		1		0	1	0	1		1	1		0		0	1
376	64	85.3	1	1	1	1	1		1	1					1		1	1	1				1		1		1		1	1	0	0		1			1		1	1	1	1		1	1	1	1	1
377	60	80	1	1	1			0		0	1	0			1	1		1	1		1	1	1	1			1	1			1		1				1	0		1		1	1	1	1	0	1	0
378	55	73.3			1		1	0	1					1	1		1	1			1		1	1	1	1	1		0	1		1	1			1		1	1		1	1	1	1	1		1	1	1
379	67	89.3			1	1	1	1	1					1	1	1	1	1			1	0	1					1	1	1	1			1		1		0	1		1	1		1		1	1	1	0
380	60	80	1	1		1		1			1	1		1	1			0		1	1	1		0		1		1	1		0			1		1			1				1	1	1	1	1	1	0
381	53	70.7	1		1		1	1	0	0		1			1				1			0	0	1			1	1	0		1	1	1	1				0	1	1		1		1		1	1	1	0
382	62	82.7	1		1	1	1				0	1			1		1	1	0		1	0			1		1		1	1		0	1			1	0		1	1		1	1	1		1		0	1
383	52	69.3	1		1	1	1		1			1			1	0	1		0	0	1		0		1	0			1		1	1		1				0	1	0	1	1	1		1	0		1	1
384	59	78.7	1		1			1				1		1	1	1	1	1	1		1	1		1			1	1	0	1			1			1	0	0		1	1	1		1	0	0	1	1	1
385	53	70.7		1		1	1			0	1				1			0	0	0	1	1		1	1		0	1		1		0	1	1			1	0	1		1	1	1	1	0	1	0	0
386	58	77.3	1	1	1	1	0			0	1	1		1		1		1	1		1				1		1	1		1	1	1					0		1	1	0	1		1	1	1	1		1
387	61	81.3	0	1		1			1	0		0		1	1	1		1					0	1	1		1		1	1		1	1			1	1	0	1	1		1	1	1		1	1
388	55	73.3			1	1	1		1	0				1	1	0	1	1	1	0	1			1				1	1	1			1			1		0	1			1	1	1		1	1	0
389	57	76	1			1	1	1	1		1	1		1	1	1	1	1	1	0		1					0			1		1				1	1	0	1		1		0	1	1		1	0	1
390	47	62.7	1	0		1					0	1		1			0			0	1	1	1	0	1	1				0	1	0	0			1	1	0			0	1		1	1	1			1
391	66	88		1	1		1	0	1	0	1			1		1	1			1	1	0	1			1	1			1	1					1	1	1		1	1		1	1	1	1	1		1
392	68	90.7	0			1		1	1		1				1		1		1	1	1	1	1		1	1			1		1	1	1	1			0		1		1	1			1	1		1	1
393	61	81.3	1	1	1	1	1			1		1					0			1		1	1	1	1		1	1	1		1		1	1				0	1	1		1	1		0	1	1	1	1
394	58	77.3	1			1	1	1				1				1	1		1	1	1				1	1	1	1	0		1		1	1		1	1	0	1		1	1		1	1	1	1		1
395	57	76	1	1	1									1		1		1			1	1	0	0			0	1	0	1	1	1	1	1		1	1			1	1	0		1	1	1		1
396	57	76	1	0	1	1		1	1			1				1				1	1	1	1	1		1	1	1	0				1			0	1	1	1	0	1	1		1	1	1	1	0
397	57	76	1	0		1	1		1		0	1			1	1		1	1		1		1					1	0	1		1	1			1	1	1	1	0	1		1	1	1	1
398	58	77.3	1				1		1		0				1	1		0	1			1		1	1		1	1	0	1	1		1	1		1	1	1	1	0	1	1		1		1	1
399	59	78.7	1			1		1	1	0	1			0		1			1	1	1	0	1	1	1						1	1	1	1			1	1		1	1	0	1		1	1	1	1	1
400	65	86.7	1		1	1	1		1						1		1	1	1		1	1		1	1			1	1	1	1	1		1			0		1			1	1	1	1		1	0
401	65	86.7		1		1	1			1		1		0	1	1			1		1	1	1		1			1		0		1	1	1		1	1	1			1	1			1	0	1		1
402	65	86.7		1	1	1	1					1		1	1			1	1	1	1	1		0	1				1	1	1			1		1	1	1	1	0		1	1	1			1	0
403	53	70.7			1	1	1		1			1			1	0		0	1	1		1	0	1	1	1	0	1				1		1			1	0		1	0	1	0		0		0	1
404	57	76			1	1	1	1			0			1	1				1	0			0	1		1	1	1		1	1	1	1	1			1	0	0	1	1	1	1	1	1				0
405	59	78.7		1		1	1		1	1		0		0		0				1		1	1		1			1	0	1	1		1	1		1	1		1	0	1	1	1	1				1	0
406	65	86.7	1		1	1					1			1	1	1	1				1			1		1	1	1	1	0	1		1	1		0	1			1	1		1	1	1	1	1	0	1
407	62	82.7	1	1			1	1	1			1			1	1			1		1	0	1			1	1	1	1	0	0		1					1	1	1		1			1	1		1	0
408	58	77.3		1	0			0	1	0		1		1	1		1				1	0		0		0			1	1	1		1	1		1		0		1	0	1	1		1	1	1	0
409	64	85.3	1	1					1	1	1			1	1			1	1		1	1	1		1	1		1	1		1		1			1	1		1	1	1		1		1	1	1	1
410	63	84	1	1	1			1	1	0		1			1		1	0	1	1	1				1	1		1	1	1		1					1	0		1		1	1	1	1	1		0	1
411	50	66.7	1		1	1	1	1	1			1		0		1			1		1	0			1	1		1	0		1		1			1	0	0	0	0				0	1		1	0	1
412	64	85.3	1			1	1		1	1				1	1			1		1		1	1	1		1	1		1	1	1			1		1	1		1	1	0			1	1	1			1
413	65	86.7		1				0	1	1	1				1	1						1	1	1	1			1	1	1	1	1	1	1		1	0	1		1		1	0	1		1	1	1
414	70	93.3		1	1	1	1		1					1	1			1			1	1	1	1			1	1	1			1	1	1		1	1	1	1	1		1	1	1	1	1	1
415	68	90.7		1	1	1	1	1				1		1		1	1	1			1		1	1			1		1	0	1	1				1		1	1	1		1			1	1	1	1
416	61	81.3				1	1		1	1				1	1		1	1	1	1		0		1		1	0	1	1		1		1	1			1		1		1	1	1	0	1	1	1
417	66	88			1	1			1			1		1		1		1	1	1	1		1	1			1	1	1	0	1		1			1	1	0	1	1	1					1	1		1
418	62	82.7	1			1	1	1		1		1		1			1		1		1	1	1	1	1	1	0					1		1		1	1				1	1		1	1		1	0	1
419	46	61.3	1	0		1	1	1		1				0		1	1	1	1			1		0			0	1	1	0		1	1				1			1	1	1	1	1		1	1	0	0
420	59	78.7	1	1	1	1		1	1	1					1		0		1			1				1	1	0		1		1	1	1		1	0		1	1	1	1	1		1	1	1	0	0
421	56	74.7	1	1	1			1	1	0	1	1				1			1		1			1			0	1		1	0	1	1			1	1			0	1		1	1	0		0	0	1
422	67	89.3	1	1	1		1	1	1		1			1	1		1	1			1	1	1		1	1			1		1	1					1	0	1	1		1		1	1	1	1	0
423	46	61.3	0			1	0	1	1	1	1			0			1	1		0	1				1	0		0				0	1	1		1	1		1	1	0	1	1	0	1	1
424	57	76		1					1	0	1	1			1			1	1	1	1			1		1	1	1	1	1	1	1		1			1		1	0	1	1					1	0	0
425	53	70.7	0	1		1	1	1		0	0			1	1	1				1				0		1	1	1	0	1			1			0	1	0			1	1	1	1		1	1	1	0
426	55	73.3		1	1		1	1		1		1			1	0	1	1		0		1	1				0			1	1	1		1		1	1	1	1	0	1	1	1		1	1			0
427	42	56	0	1	0	1	0	0	1	0					1		0	1			1			1		0	0	0	0	0				0			1		0		0	1	1			1	1		0
428	55	73.3		1	1			0		1	1	1			1	1		1	1	0	1	1		0		0		0	1	1	1						1	0		1	1	1		1	1	0		0
429	49	65.3	0			1	1			0	0	1		1	1	1				1	1	1	1		0	1		1	1	1	0						1	0	1	1	1	1	1	1		1		0
430	53	70.7	0						1	0	0	0				0	1	1	1	1	1	1			1	1	1	1			1			1		1		0	1	1	1	1		1	1	1	1	0
431	63	84	0		1		1			1	1	1		1	1			1	1	0	1		1	1		1		1				1	1	1			1		1		1	1		1		1	1	0	1
432	48	64	1		1		1	1	1			1		0	1	0		0		0		1		0			1		0	1	1			1		1	1	0			0		1		1	0	0	0
433	62	82.7	1	1			1	1				1		1	1		0	1		1	1	0	1	1		1		1				1	1			1	1			1	1	1		1		1	1	0	0
434	61	81.3	0	1	1		1	1		1	1				1	0	1		1	1			1	1	1	1			1					1		1	1	0	1		1		1			1	1		1
435	50	66.7				1	1			1	1	1		0	1	1	1	0	1	1	1					1			1	1	1			1		1	1	0	1		0	0	1	1	1	0		0
436	63	84	1	1		1			1	1	1	1			1		1	0	1	1			0						1	1	1		1	1		1	1	0	1		0	0	1			1		0
437	71	94.7	1		1	1	1	1		1		1			1		1	1	1	1	1		1	1	1		1			1		1					1	0			1	1	1	1	1		1		1
438	51	68			1		1				0	1		1	1	0	1	0	1	0		1		1	0	0					1		1	1		1	0	0	1	0		0	1		1	1	0	1
439	56	74.7		1	1	1	0				1	1			1	0	1	0	1	0	1		1	0		1				1	0					1			1			1	1	1	1	1	1	0	1
440	70	93.3		1					1			1		1		1	1	1	1		1		1	1		1	1		1	1	1	1		1		1	1		1	1	1	1		1	1	1	0	1	1
441	61	81.3			1	1	1	1	1	1		1		0	1		1	1			1	1	1	1					1	1	1			1			0	0	1	1	0	1		1	1	1		0	1
442	50	66.7		1		1	1	1	1			1			1	1	1	1	1		1			1	0					1	1	1		1		1	0		1			1	1	1	0	1	1		0
443	60	80		1		1		1	0	1				0			1		1	0	1		0	1		1	1	1	1	1		1				1			1	1	1	1	1	1	1			1
444	60	80	1		1			1		1					1	1	1		1	1	1		1			1			1	1	1	1	1	1		1	1	0	1	1		1		1		0	1	0	1
445	58	77.3	1		1	1	1	0			1					1	1	1	1	0		1				1			0	1		0	1	1		1	1	0	1	1	1		1		1	1		1
446	70	93.3	1	1	1	1	1							1			1			1	1	0	1	1	1	1	1	1		1			1			1	1		1	1	1		1		1	1	1	1
447	59	78.7	1	0			1				0	1			1	1	1	0	1					1	1	1	1	1			1	1	1			1	1	0		1	0	1	1	1	1		1
448	43	57.3	0	0	1	1		1	1	1	1				0			1	1	1		0	1	1		1			0		0			1			0	1			0	1	0	0	0	0	0	0
449	61	81.3				1			1	1		1		1		1	1	1	1				1	1	1			1	1	1	1	0		1		1	1	0	1	1	1	1	1			1			1
450	71	94.7	1		1		1	0		1	1				1	1	1	1	1	1	1					1	1		1	1				1		1	1		1	1	1	1		1		1	1	0
451	40	53.3	0	1		1		1	0	1		1			1				1		1	0	0	1	0	1					0	0		1		1	0	1	1	0	1			1	0	0		1
452	56	74.7	0							1	0	1		1	1	1			1	0	1	0		1	1		1	1		1	1	1				0	1					1	1	1	1	1	0	0	1
453	64	85.3	1	1		1			1	1				1	1	1		1	1	0	1		1	1	1			1	1			1		1			1	0	1	1	1		1	1		1	1	1
454	63	84	1	1			1				1	1			1	1		1	1	0		1		1	1			1	1	1		1	1	1			1	0	1	1	1	1			1	1			1
455	67	89.3			1	1	1	1		1				1	1	1				0	1	1	1	1			1	1	1	1		1		1					1		1	1	1	1		1	1	0	1
456	62	82.7	0	1				1	1		1	1		0		0		1	1		1	1		1		1		1	1	1		1		1					1		0	1	1	1	1		1	1
457	55	73.3	0	0	1	1	1	1		1	1	1		0		0	1	0				1				0	1				1	1		1			0	0	1	1			1		1	1	1		1
458	49	65.3		0	1				1		1	1		1	1		0	1		0	1	0				1	1		1		1	1	1	1				0	1	1		1	1		1	1		0
459	50	66.7	0	0	1	1				1		1				1	0			1	1				1		1	1	0	1	1	1	1	1			1	0	1		0			1		1	0	1	1
460	62	82.7		1	1			1		1		1		0	1	0	1	1	1	0			1		1		1		0		1	1	1				1	0	1	1	1		1		1	1	1
461	52	69.3	0	1	1	1		0	1							0	0		1	0		1	1	1	1					1	1	1	1	1			1	0	1	1		0	0	1		1	0	0
462	71	94.7		1		1		1	1		1			1	1	1			1	1	1		1	1	1			1		1		1	1			1		1		1	1	1	1	1	1	1	1
463	64	85.3		1	1				0	1		1		1		0	1	1	1	0	1	1	1				1	1	1			1				1		0	1			1	1	1	1	1	1	1	1
464	51	68	0		1						1			1	1	1		1		0	1	0			0		0	1	1		1	1	1	1		0	0	0			1	1	0		1	1	1
465	56	74.7	0	1		1	1	1			0			1	1			1	1	1		1			1	1			1	1		1		1		0	1		1	0		1	1	1	1	0		0	1
466	48	64			0	0	1	1	1	0	1					1	1	0		0		1		1	1	1		1	1	0		0					1	0	1		1	1	1	1	1	1
467	47	62.7			1		1	1	0	1	1	1		1		0			1			1	1		0	1				1		1	1	1		0		0	1	1	1				1	1	1	0
468	48	64	1		1		1		1	0	1			1		1	1		1		1	1		0			0	1	0	1	0					1	0	0		1	1		1	1	1				0
469	45	60				1		1	1	0		0		1		1	1		1	0	1	1	0	0					1	0	0	0				1	1	0	1	1	1	1		1	1		0	0
470	56	74.7	1	1		1	1			1				1		1		1		0	1	1		1	0	1	0			0		1		1		1		0	0	1	1	1		1	1	1			1
471	64	85.3			1		1	1	1						1	1	1	1	1		1	1	1	1	1		1			1		0	1			1		0	1	1	1	1	1			0	1	1	1
472	57	76			1	1		1				0		1		1	0	1	1		1		1	1	1			1	1	1	1		1	1			1	0		1	1		1	1		1	1	0
473	62	82.7	0	1	1	1	1		1		1					1	1	1	1			0					1			1	1	1	1	1		1	1	0	1		1	1	1		1	1		0	1
474	52	69.3			1	1	1	1	1		1	1			1	0	1		1		1	1	0	1			0						1	1		1			1	0	1	1	1	1	0	1	0	0	0
475	61	81.3	0	0		1	1	1		1	1			0			1	1	1	0	1	1					1	1			1	1				1	1	0	1		1	1	1		1		0	0	1
476	51	68	0	1		1			0	1	0							1		1		0	1	1	1	1	1	1	1	1		1	1				1	0		0	1	1	0	1			1	1	0
477	59	78.7	0	1		1	1		1	1	1			1					1			1		1	1		1		1	1		1	1	1		1	0				1	1	0	1		1		0	1
478	49	65.3		0			1	1			1	1		0		1	1	1	1	1	1	1	1	1		0				1	0		0				1		1		0	0	0	1	0	1			1
479	69	92	1		1	1	1	1	1					1			1			1		1	1	1		1	1		1		1		1	1		1	1	0	1				1	1	1	1			1
480	58	77.3	0			1	1	1			0	1			1	0	1					1	0			1	1	1	1	1	1		1	1				0	1		1	1	1	1		1	0	0
481	57	76	1		1	1	1	1								1		1		1		1		1		1	0	1	0	1	1		1	1		1	1	1		1	0		1	0	1			0	1
482	63	84			1			1	1	1		1		1	1	1	0		1		1	0	1		1	1	1	1		1	1						0	0		1	0	1		1	1		1	1
483	66	88		1				1		0	1	1			1		1	1	1	0	1	0	1	1	1				1	1		1		1				0	1		1	1	1	1	1	1		1
484	61	81.3	0	1			1		1			1				0			1	0	1		1	1	1	1		1	1	1	1	1		1			1	0	1		1	1	1	1	1		1	0	0
485	52	69.3			1	1		1		0		1		0	1	1	0	1	1		1	1		1	1		1	1		1			1					0	1	1	0	0		0	1		1
486	66	88			1		1		1		1	1			1		1	1		1	1	1		1		1		1	1		1		1	1		1	1			1	1			1	0	1	0		1
487	35	46.7		1	1	1		0	1			1			0	0	0			1			1	0	1	0	0		1		1		1	1			1	1	0	1	0	0	0			0
488	49	65.3	0	1		1		1		1	0	0				1	1	0	1	0	1				0	1	1	0	0			1					0	0	1			1	1	1	1		1		1
489	63	84	1			1	1			1	1			1		1	1		1	0	1	1	1	0	1		1		1	1			1					0		1	1	1	1	1	1	1	1		1
490	63	84	0		1	1		0	1		0	1		1	1			1		1		1	1	1	1			1		1			1			1	1	0		1	0		1	1		1	0	1
491	63	84		1	1			1	1	1	0	1		1			1		1			1	1	0		1	1	1			1			1		1	1	0	1		1	1	1	1			1	0
492	61	81.3	1	1	1						1	1			1		0	1	1		1	1			1	1	1	1		0		1		1		1	1			1				1	1	0	1	0	1
493	60	80			1	1		1	1	1	1	1			1	1			1		1	1		1		1	0		1		1		1			1		0		1	0	1	1		1	0			1
494	61	81.3				1	1		1	1	1				1		1	1		0	1	1	0			0	1	1			1	1		1		1		0		1	1		1	1	1	0		0	1
495	56	74.7	1		0	1	1		1	1		1		1				1		1		1	1	1		1			1	1		1	1	1			1	0	1		0		1	1	1	1	1	0
496	54	72	0						0	1	1			1	1			1	1	1	1	1	1	1	0				1	1			1	1		0		0	1		1	1	1		1	1	1	1
497	53	70.7	1		1	1	1			1	0				1				1	0			1	1	1		1	1	0	0	1	1	1				1	0		1	1	1	0		1		1	0	1
498	60	80	1	1		1	1	1				1			1	0	1					1	1			1	1	1			1	1	1	1		1	1	0		1	1			1		0	1	1	1
499	64	85.3	1		1		1	1	1	0	1				1	0	1	1	1				1		1	1	1	1				1		1				0	1	1		1	1	1	1		1		1
500	49	65.3	0	1			1	1	1	0	1	1			1	1		1				1	1			1			1	1		1		1		1		0	1		1	1	0	1		0	0	0
501	55	73.3	1		1	1	1			1				1	1	0		1			1	1	1				1	1	1		1		1	1		1	0		1	1	1		1	1		1	0	0
502	70	93.3			1	1		1		1	1			1	1	1			1			1		1	1	1	1	1			1		1	1		1	1	0	1	1			1		1	1			1
503	57	76	1	1	1	1			1	1		1		1			1	1	1		1	0		1			1			0	1	1	0							1	1	0	1	1	1	1	1	1	1
504	50	66.7		1		1	1	1	1	1		1		1	1			1			1	0	0	1			1		1	1	1	1					1	1	1	0			0	1	1	1	1	0	0
505	64	85.3	1	1	1	1	1	1	1		1	1			1	1	1							0					1	1		1	1	1		1	1	0	1				1	1	1	1	1	0	1
506	53	70.7	0	1	1	1		1	0					0	1				1	0	1	0	0		1		1		1		0		1			0	1	1		0		1	1	1	1	0			1
507	48	64	0			1		1	0	1					0		0	0	1			1	0		1			1	0	1	0		1	1		1			1	1			0	1	1	1	0	1	1
508	54	72	0		1	1		1	1		1	0			1	1	1			1	1			1	1	0			1	1	0	1						0	1	1	1	1		1	1	1	0	0
509	39	52	0		0		0		1	0	0	0		1	1	0		1	0	0	1	0		0					0	1			1				0	1	1	0	1	1		1	0		1	0
510	60	80		1		1			1						1	0		1	1	1	1	1	1	1	1	1		1		1		1		1		0			1	0	0		1		1	1	0	0	1
511	53	70.7	0	1	1	1		1		1		1		1	1	0	0			1		0	0			1	1		0	1			0				1	0	1	1	1	1			0	0			1
512	56	74.7	0		1	1	1	1	1	1		1					0		1	0	1		0		1	1		1		1				1		1		0	1		0	1	1	1	1	0		0
513	59	78.7		1				1			1	1		1				1		1		1	1		0	0	1	1	1		1	1	1	1		1	1	1	1		1	0	1	1	1		0		1
514	58	77.3	0		1			1		1					1	0	0	0	1	0		1				1	1	1	1	1	1	1		1			1	0	1	1			1	1				0	1
515	61	81.3			1		1	1	1	1	1	1		1	1			1	1	1	1	1	1			1							1	1		1			1		1	1		1	1	0		0	1
516	59	78.7	0		1			1	1							0	1	1		1	1	1	1	1	1	1			0	1	1			1		1	1	0			1	1	1		1	1		0	1
517	60	80	0	1		1	1	1	1					1		0	1		1			1	1		0		1	1		1		1	1			1	1		1		1	1	1		1	0		0	1
518	60	80	0		1		1	1	1	1		1			1	0		1		1	1			1			1			1	1		1	1		1		0	1	1	1	1	1	0				0	1
519	59	78.7	0	1		1	1	1		1					1	0	0		1	1					0	1		1	1		1		1	1		1		0	1	1	0	1	1	1		1	0
520	47	62.7			1			1	1	1	1	1			1			1	1	1	1	0			1			1	1	1		0	0	0			1	0		1	1		1	1		0	0	1	1
521	60	80		0	1	1	1		1		0	1			1			1	1			0				1	1	1	1			1	0	1		1	1	1	1		1	1	1	1	1	1		0
522	67	89.3	1	1	1	1	1		1	1	1				1		1		1		1	1		1		1	1	1		1				1			1	0			1	1		1	1	0	1	0	1
523	49	65.3	0			1		1		1	0	1		0		0	1	0	1				1		1	1	1	1		1	1					1	1	0	1		0			1	1	1			1
524	59	78.7			1	1	1		1		0				1	1	0	1	1		1	0		1		1	1	1	1				1			1	1	0	1	1	1				1	0		1	1
525	66	88	1	1		1		1	1	1		1			1	1	0			1		1		1				0			1	1	1	1		1	1	0	1	1	1		1		1	1	1
526	59	78.7	0	1		1	1			1	1	1			1		1	1		1	0		1	1			1	1	0	1		1						0	1	1	1	1			1		0		1
527	50	66.7	0	1				1		0		1			1	0	1	1	1	0					0		1	1		1	1	0	0			0		0	1	1	1	0		1	1			1	1
528	58	77.3	0	1				1	0			0		0	1		0	0	1				1		1	1	1		1	1	1	1	1				1		1	1	1		1	1		1	0		1
529	59	78.7	1			1		1	0	1		1		1			1	1	1		1	1				1		1	1	1	1	1	1				1	0	1	1		1			1		0	1	1
530	47	62.7		0	0	1	1	0	1							1	0		0	0	1			1	1	1		1				1	1	1		1	1	0	1			1	0	1		1	1		1
531	61	81.3			1	1		1	1	1		1				0	1	1			1	1	1	1			1	1		1	1			1		1			1	1	1			1		1	0	1	0
532	54	72		1	1	1		0		1	1	1		1	1					1	1		1			1	1	1	1	0			1	1			1				1	1	1			0	0	0	1
533	56	74.7		1	1		1		0		1	1			1	1	0		1			1	1	1	0	1			1	1			1	1			1		1	0	1		1	0	1			1	0
534	60	80		1	1	1		1	1		1	1		0	1	0	0	1	1			1				1	1			1		1		1			1		1	0	1	1	1				1	1	1
535	30	40		0	0		0	1	1	0		0				0	1	1			1	1			1		0	0		1	1		0			0	1	0	1	0	1		0			0	0	0	0
536	60	80	1		1	1		1	1		1	1		1	1	1								1		1		1	1	1	1	1		1		0	0	0	1	1	1			1			1		1
537	44	58.7	1		1		0	1	0	0	1	1					0	1		0		0			0	1	0		0				1	1		1	0	1		1	0		1	1	1	0		0	0
538	36	48		1	1	0	1		0		0	1			1	0			1	0	1	0	0		0		0	1		1	1						0		1	1	0	1	1	1	0	0			0
539	38	50.7			1	1	0	0	0	0	1			1	1	1	0							0		1	0	1		1			1	1		1	1	1	1	0	0		0			0	1		1
540	45	60	0	0			0	1			1			1	1	1			0		1	0			1	1		0		1	1	1		1		1	1	1	1		0	1	1	1	1		1
541	33	44	0			0	0			0	1			1	1	1	1	0		0	1	0	1	1			0		0		0		0				1	0	0		1	1	1		0	0	1	1
542	38	50.7	0		0		0	0				1		1				0		1	0	1	1	1		0		0	0	0		0		1		1		1		0	1	1	1	1	0		0	0	1
543	24	32		1		1		0			1	1		1				1		0	1	0	1	1	0	0	0	0	0		0					0	0	0	1	1	0		1	0	0		1		0
544	40	53.3	1	1	1		1			0	1	1			1	0				0		1	0	1			0			1	0	1	1			0	1	0	1	0	0	0				0		1	0
545	33	44		1	0		0	0			1			1			0	1	1	1			1		1	1	0		0	1		1		1		1			1	1	0	0	0		0		1	0	0
546	25	33.3		0	1		0	0		0	1	0		1	1		1	0			0	1		0		1		0	0		0			1			0	0		0	1		1	1	0	0		1	0
547	42	56		0			0		1		1	1		1		0	1			1		0	1	1	1	1		0	1	1	1	1						1	1		1	1	1		1	1		0	0
548	19	25.3	0			0	1	1		1		1					0	0	0	1			0			0	0	0	0	0	0	1	0				0	0	0	0	0	0	0		0	0		0
549	34	45.3	0	1		1		1	1		1	0				1		1				0	1				0	1	0	0	0		0	1		1	0	0	1		0	0	0		0	1		0	1
550	27	36	0			1		1	1	0		1			0	1				0	0	0		1	1		0			1	0	1		0		1	0		0	0		1	0	0		0	0	0	0
551	61	81.3		0			1	0	1			1		1	1				1	1	1		1	1	1		1	1	1			1	1	1			1		1	1			1	1	1	1			1
552	61	81.3		1	1	1	1	1	1						1	1		1		1		1	1	1	1	1	1				1	1		1			1			1	1	1	0	1	1			1	1
553	59	78.7	0		1	1		1	1	1		1		1		0			1	0			1	1			1	1	1	1		1		1			1	0		1		1		1		1	0	1
554	55	73.3			1	1			1	1	1	1		0	1	1	1	1	1				1		1	0	0	1	1							1				1	1			1	1	1	0	0	1
555	60	80	0				1		1	1	0	1			1		1	1	1		1	1		1		1		1	1		1		1			1	1	0			1		1	1	1	1		0	1
556	58	77.3	0	1	1	1	1					0				0			1	0		0	1	1	1		1		1	1		1		1		1	1			1	1		0		0	1	1	0	1
557	60	80	1	0		1	1		0		1			1	1		1		1	1		1	1		1		0	1		1		1		1			1		1		0	1			1	1		1	0
558	56	74.7			1	1	0	1	0		1	1		1	1		1		1		1	0	1	1		1		0			1			1			1	0	1	1			1	1		0		1	1
559	66	88	1	1	1	1	1	1	1	0		1		1		1	1	1	1		1	1	1										1			1	1	1	1	1		1	1		1		1	1
560	64	85.3	1	1		1	1		1	1				1			1			0	1	1		1	0	1			1	1		1	1	1			1	0	1	1	1	1		1		1			0
561	68	90.7	1	1				1			1			1	1	1		1		1		0	0			1	1	1	1	1	1	1				1	1	0		1	1		1		1	1	1	1	1
562	64	85.3	1	1	1		1	1	1			1			1	1	0		1	0	1			1				0		1		0	1			1	1	0	1	1		1	1	1	1			1	1
563	59	78.7	1	1	1	1	1		1	1		1				0			1	0	1			1	1	1			1		1		1			1	1		1	1	1	1	1			1		1	0
564	18	24		0	1	0	0	0	1			0			0	0	1	1	1	1		1		0	0					0	0	0					0			0	0	0	0	0	0		0	0	1
565	47	62.7		1			1		1		1						1	0		1	1		0	0	1	1	1	0	0	1		0	1			1	1		1			0	1	1	0	0	1	1
566	63	84		1	1		1		1		0			0	1					1	1	1	1		1	1	1	1		1		1		1		1	1	0	1		1	1	1		1	1	1	0	1
567	64	85.3	1	1		1				0	1	1		1	1		1	0		0		1	1	1	1	1	1		1			1						0	1	1				1		1	1	0	1
568	65	86.7	1	1	1	1	1	1	1			1		1			1	1		0		1	1	1			1						1	1		1	1	0	1	1	0			1	1	0			1
569	57	76	1	1		1		1	1			1			1	1	1	1	1					1		1		1		1	1	0	1	1					1		1	1	1	1			1	0	1
570	60	80	1				1	1	1	0		1			1	1		1		0		1			1	1	1	1	1	1		1	1				1	0	1	1			1	1	1		1	1	0
571	70	93.3	1	1	1	1	1	1		1	1				1	1		1		1		1		1	1				1			1		1		1	1	0		1	1	1	1	1		1		1	1
572	67	89.3	1	1	1		1	1	1						1			1	1		1	1	1		1		1	1	1	1		1		1			1	0	1	1		1	1	1	1			1	1
573	57	76			1		1			0		0		1	1		1	1	1	1	1		0	1		1			0	0	0			1		1	1		1	1	1		1	1	1			1	0
574	40	53.3		1	1	1		0		0		1		1	1	1	1	1	0	1	1		1			1	0					1	1				0		1			0	1	1		1	0	1	1
575	61	81.3	1	1	1	1		1	1		1	1				1	1		1		1	1	1		1	1		1	1		1							0	1	1	1	1	1			1	1	1	1
576	32	42.7		1	1	1	0		0	0	1			0						0	1				1	0		0	0	1	1		1	1		0	1	0		0	1		1			0	1		1
577	64	85.3		1	1		1			0	1				1	1	1	1		1						1	0	1	1	1	1	0	1	0				0	1		1	1	1			1	1	1
578	64	85.3			1	1	1	1	0	1					1	1	1			0		1	1	1			1		1	1	1	1		1			1	0	1	1		1		1		1	1	1	1
579	46	61.3	1	1	0	0	1		0	1		1		1			1	1		1	0	1			1					1		0	1			1	1	0	1	1	0	1				1	1		1
580	59	78.7		1		1			1	0	1	1		0	1		1	0		0	1		1		1			1	1			1	1	1				0		1	1		1	1	1	0	1
581	68	90.7			1	1	1		1		1	1		0	1	1	1			1	1				1	1			1	1		1		1		1	1	0		1	1	1				1		1	1
582	53	70.7				1	1	1	1	1		1				0	0	1	1	0			0		0	1			1		1		0	1		1		1	1	1	1	1	1	1		0	0	0	1
583	52	69.3			1				1	1		1		1	1		0	0	1		1		1	1	1	0				0	1	0	1			0	0		1		1		0		1	1	0	1	0
584	60	80				1	1				1	1		1	1	0	1		1			1		1	1		1	1		1	1	1	1			1	1			1	1		1	1	1	0	0	0	1
585	36	48	0		1	1			1	0	0	1		1	1				1	1	1	1	1	0	1	1		1								0	0	1		0	0	0			1		1		0
586	64	85.3		1		1		1	1			1		1	1	0			1	1			1			1	1	1	1	1	1	1		1			1	0			1	1	1	1	1	1		0	1
587	60	80	1	1				1			1			1	1		0	1	1	0	1	1			1	1	1		1				1	1		1		0	1	1	1	1	1	1		1	1		1
588	58	77.3	1					1	1	0	1	1		1	1	1			1	1	1		1	1			1		1	1	1		1				1				0	1		1	1	0	1	0
589	58	77.3	0	1			1	1	1		1	1		1	1				1			1			1	1		1		0		1	1	0		1	1	0	1	1		1	0	1			1	1	1
590	63	84			1	1						1			1	1	1	1	1	1	1	1		1		1	1	1		1			1	1		1		0	1	1	1	1	1	1		1	0		1
591	60	80	0		1	1	1	1		1		1		1			1	0	1				1		1	1		1		1		1	1	1			1		1	1			1		1		0	1	1
592	69	92				1	1		1	1	1	1		1	1	0	1		1					1	1		1		1	1	1			1		1	1	0	1	1	1	0	1		1	1	1
593	66	88	1	1		1	1	1		1	1			1			1	1	1	0	1		1	1	1	1				1				1					1	1		1		1		1	1	1	1
594	51	68	0	0	1		1		1	1	1	1					1			1	1					0	1	0		1	1	1		1		0		0	1	1	1	0		1	1		0	0	1
595	61	81.3		1	1	1			1	1	1	1		0	1			1	1	1			1	1		1		1	1	1				1				0	1	0	1			1	1	0	1
596	55	73.3	0	1		1		1	1	1	1			1		1		0	1				0	1			0		1		0	0	1			0			1	1	0	1	1	1	1	1	1		1
597	65	86.7				1	1		1	1	1			1	1		1		1	0	1		1		0	1	1					1	1	1		1	1		1	0	1	1	1		1	1	1	1	1
598	59	78.7		1	1	1	1	1	1	1		1		1		0	1	1	1			1			1						0	1	0	1			1	1	1		1	1	1	1	1	1	1
599	49	65.3	1	1	1	1				0		1		1	1	0		1		0		1	1	1	1		1			1		0		1			1	0	1	1	0	0				1	1	0
600	62	82.7	1	1		1	0	1		1				1	1				1		1	1	1	1	1		1	1			1		1			1	1	0	1		1			1	1	1	1	0
601	51	68	0	1			1	1							1	1	1	0			1	0	1		1	0	0	1	1	1			1	1			0	0	1		0		1		1			1	1
602	68	90.7	1	1	1	1	1	1		1		1		1	1	1			1			1			1			1	1	1			1			1	1	0		1			1	1	1	1	0		1
603	44	58.7				1			1			1		0			1	1		0	1	0		1		1	0	0	0	0		0	1	0		0	1	0	1		1	1	1	1		0	0
604	63	84	1	1	1		1			1	1	1		1	1	1	1	0				1				1		1			0	1		1		1	1	0			0	1	0	1		0	1	1	1
605	60	80		1	1	1	1		1					1	1		1	0		1		1		1	1	0		1	1			1		1		1	1	0	1	1	1		1	1		1	1	0
606	54	72		1		1	1	1		1						0		1	1	1		0	1	1		1	1	1		1	1	1				0	1	0		0	1	1	1		1	1	0	0	1
607	64	85.3	1	1		1	1			1	1	1		1		1		1	1			1	1		1		1		1	1		1				1	1	0	1		1	1	0	1	1		1		1
608	58	77.3	1		1				1	1	1	1			1	0	1	1	1	1		1	1	1		1		1		1				1			1	0			0	0	1	1	1				1
609	58	77.3	0	1	1	1				1		1		1	1		1	0		0	1		1		1			1			1	1	0	1			1				1	0	1		1	0	0	0	1
610	59	78.7	1	1	1		1	1	1		0			0	1		0	1	1						1		1			0	1	1	1			1	1			1	1	1	1		1		0	0
611	53	70.7	0	0	1		1	1	1	1	0	1							1					1	1	1		1	1	1	1			1		1	0	0		0	1	1			1	0	0	0
612	62	82.7	0		1	1		1	0					1	1	1		0			1	1	1	1	1	1		1		1		1	1				1	0	1	1	1		1			1		1
613	31	41.3			1	0				0	1	1		1			1	1				0	1		1	0		1	1	1	1	0	0			0		0	1	0	0		1	0		1	0	0
614	34	45.3	0		1	1	0		1		0	1		0	0	1			1	0	1		0	0			0		1				0			0	0	0	1	0		1	1	1	0	0			0
615	56	74.7		1	1	1	1	1			1	1		1	0			1	1	0		1					1			1		1	1	1		1	1	0		1	1		1	1	1	0	1		0
616	54	72		1	1			1				1		1	1	1	1	1		0		1	1	1		1			1	1		1		1		1	1		1		1	1			0	0		0	0
617	60	80		1		1	1		1	1	1	1		1		0	1	1		1	1			1			1	1	0		1		1					1	1	1	1		1		1	0		1	1
618	65	86.7	0	1			1		1		1	1		1			0	1			1	1	1	1	1			1		1		1	1			1	1	0		0	1			1	1	1	1	0	1
619	58	77.3		1			0			1		1			0	1		1	1		1	1		1	1	1		1	1	1		1		1		1	1			1	1	1	1	1	1	0		0
620	31	41.3	0	0		1	0		0		0			1	1			0	1	0		0	0	0		0	0			1			0			0	1			0	0		0	1	1		0	1	0
621	59	78.7	0	1	1	1	1		1	1	1			1		1	1			0	1		1	1					1		1	1	1				1		1	1		1	1	1			1	0	1
622	49	65.3			1		1	0	1		0	1		1	0		0		1		1		1		1			1	1		1		1	1		0	1	0	1	1	1	1		1	0			0
623	54	72	0		1	1			1	1					1	1	0	0	1	1	1	1	0			1	1			1		1	1				0	0	1	1	0		1	1	1	1			1
624	67	89.3		0	1	1	1			1	1	1				0		1		1			1	1	1	1	1		1	1	1		1				1	0	1	1	1		1	1			1		1
625	63	84	0	1	1			1			1			1	1		1				1	1	1	1	1		1		1	1		1		1		1	1			1	1	1		1	1	1	0	0
626	66	88	0	1			1		0	1	1					1		1	1	1	1	1	1		1				0	1	1	1				1			1	1		1	1	1	1	1	1	0	1
627	61	81.3	0	1				1			1	1				1	1		1		1	0	1	1	1	1	1			1			1	1		1			1	0	0	1		1	1	0	1	1	1
628	63	84	1	1	1		1	1							1	1	1					1	1	1	1	1	1	1	1	0			1	1				0	1	1	1	1		1	1		1	0	1
629	66	88			1		1		1	1		1		1	1	0	1	1	1		1				0		1		1	0	1			1		1			1	1		1	1	1	1		1	0	1
630	55	73.3	0					1	1		0			1		0	0	1			1		0	1	1	1	1	1	1		1		1			1		0	1		1	0	0			1	0	0	1
631	64	85.3				1		1	1			1				1	1	0	1	0	1	1	1	1	1			0	0	1	1	1					1		1		1		1	1		1	1		1
632	61	81.3		1	1	1	1	1	1					0	1	1	1	1	1				1				1	1	1	1			1			1	0		1	1		1	1	1			0		0
633	50	66.7	0	1		1	1	0	1	1		1		0		1	0	1		1			1							1	1		1	1		1	1	1	1	1		0	0		0	0	1		0
634	50	66.7	0	0	1	1	0		1	1		1		1		0			1		1		1	1		1		1		1		1				1			1	1	1	1			1	0	1	0	0
635	52	69.3	0	1	1	1	1	1	0					1			0	1				1	0	1		0		1		1	1	1		1			1	1	1		0	1	0	1		1		1
636	62	82.7	1	1	1		1					1		1	1	1			1		1		1	1	1				0	1	1	0	1	1			0		1	0	1		1		1		1	0	1
637	58	77.3		1					1	0	1	1		1	1	0		1		1	1		1		1	1		1	0			0	1			1	1		1		1	1	1	1	1		1	1	0
638	58	77.3		1	1	1		1	0		1	1		1	1						1			1	1	1			1		1	1	1	1		1	1	0	1	0	0		1		1	0		0
639	58	77.3	1		1	1		1		1		1		0	1	1		1	1	1	1						1		1	1	1	1	1				1	0	1	1		0				1	1		1
640	61	81.3	0		1		1	1							1	0	0	1	1	1	1	1			1	0				1	1	1	1			1	1	0	1	1	0	1	1	1		1			1
641	55	73.3	1		1	1	1	1	1		1	0		0		1	0	1					1				1	1		1	1	1				1	0	0		0		1	1	1		0	1		1
642	57	76		1	1	1	1	1				1				1	1	0		1		1		0	1	1	1	1			1			1		1	1	1	1		1		1		1		1	0	1
643	54	72		1	1		1	1	1	1				1		1	0	1	1	1	1			1		1	1			1	1	1					1	0	1		1		0			1	1	0	1
644	63	84	1	1			1			1		1			1		0	1	1	1		0	1	1	1				1			1	1	1		1		0	1		1		0	1	1	1	1	0
645	64	85.3	1		1		1			1		1		0		1		0	1	1		0	1	1			1	1		1	1	1				1		0	1		1	1	0		1	1	1	0	1
646	63	84						1	1	1	1	1				1		1	1	0			1	1	1		1		1	1	1	1	1			1	0	0			1	1	1	1			1	0	1
647	54	72		1		1	0	0	1	0				0			1	1	1			1	1				0	0	1		1	1	1			1		0	1				1	1	1	1	1	1	0
648	50	66.7		1		1	1	0			1	0				1		0		1			1	1	1		0		1	1	1		1	1		0	1	1	1	0	0		0		1	1	0	0
649	51	68				1			0	1				1	1		1	0	1	1	1	1		1			1		0	1	0	0	1			1	1		1	0		1	1		1	1	0	0	0
650	57	76	0	1	1		1	1		0	1				1	1	1		1		1		1	0		1			1		1	1				1		0	1	1		1	1	1			1	0
651	63	84	0	1	1		1		1			1		1		1	1		1			1	1	1	1			1		1	1		1			1	1	1	1	0	1	1			1		1		1
652	57	76	0	1	1		1	1		1	1			1		1	1	1		0				1		1		1	1				1	1		1	1	0		1		1		1		1	1		0
653	41	54.7	1	1					1		1			0			1	1	0	1			0		0	1	0			1	0	0	1	1		1		1	0	0		1	1	1	1		0	0	0
654	58	77.3	1	1		1	1			1	1				1		1	1	1			1	1	0		1	0	1		1		1		1			1	0		1	0	1		1		1	1	0	1
655	42	56	0	0		1	1	0			0			1						0	1		0	0	1	1	0	1	1	1			1			1		0	1		1	0	0	1	0	1		0	0
656	63	84	1	1	1	1	1		1	0		1		1	1		1			0			1		1	1	1		0	1				1			1	0	1	1	0	1	0		1		1
657	54	72	0				1			1	0	1		0			0	1	1	1		0	1	1	1	0		1	1		1			1			0	0	1	1	0	1	1	1		1
658	59	78.7		1	1	1	1		1	1		1				1	0	1	1			1			1	1	1		0			1	1	1				0	1		1		1	1	1	1	1	0	1
659	59	78.7	1		1	1		1	1					1	1	1	0			0		1	1	0	1				1	1	1		1			1		0	1	1	1	0				0	1		1
660	61	81.3			1				1	0				1	1	0		1	1		1		1	1		0		1	1	1	1	1	0	1				0	1	1	1	1		1			1	0
661	57	76				1	1	1	1	0	1	1		1		1		1		0	1				1	1			1	1	1			1		1		0		1	1	1			1	0	1	0	1
662	47	62.7	0				1		1	1		1		1			1		1	1	1		1	0	1	1	0					1	1	1		1		0		1	1				0	0	0	0	1
663	53	70.7	1		1	1		1	0			1		1	1	0	1			1		0				1		1	1	1		1	0			1		0	1	1	0	1	1		1	1		0	1
664	64	85.3			1	1	1			1	1	1			1	1	1	1			1		1	1	1			1	1			0	1	1				0	1	1	1		1		1	0	1	1	1
665	58	77.3	0		1			1			1	1			1	0	1	1	1	1		0	1				0	1	1		1	1				0		0	1	1	1	1	1	1	0	1	0	1
666	67	89.3	1	1		1	1		1		1	1		1		1	1	1	1			1				1	1			1			1	1		1		1	1		1	1		1	1	1	1	0	1
667	65	86.7				1	1	1	1		0	1		1		1		1	1	0	1		1	1	1				1			1	1	1			1		1	1	0	1	1			1		1	1
668	63	84	1	1	1	1		1	0	1	1			1	1			1	1		1	1	1			1	1					1		1				0	1	1	1		1	1	1	1		0	0
669	65	86.7	1	1		1	1	0		1	1	1			1	0					0	1			1		1	1				1	1	1		1		0		1	1	1		1	1	1	1		1
670	64	85.3	1	1	1	1	0				1	1			1	0	1				1		1	1			1	1	1	1			1	1			0		1	1	1	1		1	0		1	1
671	64	85.3	1	1	1		1	1	1	1		1		1	1	1						1	1		1				1	1	1	1				1	1	1	1		1	1	1	1	1		1	0	1
672	62	82.7			1		0		1	1		1		0		0	1	1	1						1	1	1		1	1	1	1	1	1			1	1	1			1	1		1	1		1	1
673	63	84	1	1	1		1			1	1	1			1	0	1	1					1		1		1		0	1		1		1		1		1		1	1		1	1		1	1	1	1
674	65	86.7		1	1	1	1	1		1	0				1	0	1			1	1	1	1			1		1	1				1			0			1	1	1	1	1		0	0			1
675	60	80	1	1	1		1	1	1	1				1		1			1			1	1		1		1	1	1		0			1		1	1	0		1	1	1	1		1	0		0	1
676	68	90.7	1	1	1			1	1		1						1			1	1			1	1	1		1	1	1	1		1	0		1	1	0	1		1	1	1	1	1		1	0
677	62	82.7	1			1		0	1			1		1	1		1				1	0		1	1		0	1	0			1	1	1		0		0	1			1	1	1	1	1	1	1	1
678	72	96	1						1		1	1			1	0			1	1		1	1	1		1	1	1		1	1	1	1	1			1			1	1	1	1	1	1	1	1		1
679	47	62.7			1	1	0		1	0	1	1		1	1	0		1			1				0	0			1	1		0	1			1	0	0		1	1	1		1	1		1	0
680	63	84					1	0		1		1		0	1	1		1			1	1		1	1	1	1		1	1	1	1	1				1		1	1	1		1	1	1	0	1
681	67	89.3		1		1	1			1	0	1		1	1		1	1			1		1	1	1	1		1		1	1	1					1	0	1			1	1		1	1	1	1	1
682	53	70.7	1			1			1	1	0				1	0	0		1	1		1			0	0		1	1			1	1	1		1		0	1	1	1			1	1		1	1	1
683	50	66.7			1	1	1				1	0		1	1	0	1		1	1		0	1	1	0					1	1	1	0				1	1	1	0		1	1	1	1	0
684	52	69.3	0	0	1	1	1	0		1	0	1				1	1		1	1	1		1				1			1			1	1			0	0	1	1		1	1	1	1		0		1
685	61	81.3	1		1	1	1		1						1	0	1			1	1	0	1	1	0			1		1			1	1		0	1		1		1		1	1	0	0	1	1
686	62	82.7	1		1			1							1	1			1	1	1	1	1		1	1	1		1	1	1		1	1		1	0	0	1	1		1		1		1		1	0
687	64	85.3	0			1	1		1	1		1				1		1	1		1		1	1		1	1	1	1	0				1		1			1		1	1	1	1	1	0		0	1
688	45	60		1					1	0	1	1			1	0		1	1	1		0	0	0		1	1			1	1	0				1	0	0	1	0	0	0				0	1	0	1
689	63	84		1	1		1		1	1	1				1	0		1			1	1	1	1	1			1		1	1			1		1	1	0			1	0		1		1		1	1
690	55	73.3				1	1	1	1		1	1			1	0	1	1	0	0		1	1				1	1	1					1		1	1	1	1	0			1	1	0	1
691	62	82.7			1	1	1	0		1	1	0		1				0	1	1	1			1		1	1	1					1	1		1	1	0	1	1	1	1	1	1		1	1	1
692	57	76	0	1			1	1			1	1		1	1	0		1	1	0	1	0	0		0	0	1			1							1		1	1	1	1			1	0	1	0	1
693	63	84	1		1	1	1							1	1	1	0		1	0	1	1	1	1	1					1		1	1			1		0	1	1	0	1	1				1	0
694	69	92	1			1		1	1						1	1			1	1	1	1		1	1	1	1	1		1	0	1				1	1	0	1	1		1	1	1	1	1
695	72	96	1			1	1	1	1		1			1		1	1	1	1		1		1			1	1	1				1	1			1	1	1	1	1		1	1		1	1	1	1	1
696	57	76	1	0	1			0	1	1				1	1	0	1	0					1			1		1	1			1	1	1		1	1	1	1	1	1	1	1	1		0	1
697	49	65.3	1		1		1			1	1	1			1				1	1		0			1	1	1	1	0		1	1	1	1			1	0	1	0	0	1	0		1	1	1		0
698	63	84				1	1		1	1	1	1		1					1	1	1		1	1	1		1	1		1	1			1		1	0	1	1			1	1	1		1	1	1
699	58	77.3	1				1	1		1		1			1			1	1	1		1			1	1	1	1	0	1	0			1		1	1	0	1	1	1	1	1	1	1		1	1
700	44	58.7				1		1		1	0	0			0	0	0	0	0		1		1		1	0					0	1	1	1		1		0	1	0	1	1	1			0	0	0
701	35	46.7	1		1	1	1				1	1		0				0	1		1			1		1	0	1	0		0		1	1		0	0	1		0	1	1		0			1	0	0
702	57	76	0		0	1		1		0				1	0	0		1	0	0	1	1	1	1	1				1		1			1			1		1		1	1		1	1	1	1	1	1
703	46	61.3	1	1	0		1	1	0		1	1			1	1			0	1		1						1	0	1	0	1		1			1	0	1	1	1			1	1	1	1		1
704	58	77.3		1	1	1	1	1		1		0		1			1	1		1			1				1	1	0		1		1	1		1	1	0		1			1	1	1	1		1	1
705	64	85.3	1			1	1		1		1	1		1			1	0	1		1	1	1			1				1	1		1	1		1	1	0			1	1	1	1		0			1
706	54	72	0		1			1	0							1		1	1		1	0	1	1			1	1	0	1		1	1	1		0	1	0	1	0	1			1	1		1	0
707	53	70.7	0		1	1	1			1	0	1			1	0			1	0	1	0						1		1	1	1	1			0	1	0			1			1	1	1	0		1
708	61	81.3		1			1	1		1	1	1			1		0	1		0		1		1			1	1	1	1		1	1			1	1		1		1	1	1	1	1	1		0	1
709	65	86.7	0	1					1	0	0	1		1	1	0	1					1		0	1			1	1	1	1	1	1				1	0	1	1					1	0	1	1
710	62	82.7	0	1		1	1			1		1		1	1	0	1			1	1		1	1	1				1			1	1	1				0				1	1	1	1	1	1	0	1
711	55	73.3	0	1	1	1	1		1		1	1				1	0	1						1	1	1	1	1				1	1			1	1	0	1	1				1	1		0	1	1
712	43	57.3		1			0							1	0	1	1	0	1	1		0	0	1	0		0		0	1	0			1		1		1	1	1		0	0	1	1	1	0
713	59	78.7			1		1	1	1	1		1		1	1		1	1	1	0							1		1	1	1	1	0			1	1	0	1	1	1		0	1	1		0
714	40	53.3	0	0	0	1		1	1		1	1		1	1			1						1	1	1			1	1		1	0			0		0	1		0		0	1	1	0		0	0
715	61	81.3			1				1		1	1		1	1	0	1	1	1	1	1	1			1			1		1		1		1		1	1	0	1	1		1	1			1	1	0
716	58	77.3	1	1	1	1		0		1		1			1		1	1			1		1	1			1	1		1		1		1		1	1	0	1		1	1		1		0	1	1
717	51	68			1			1		1		1		1	1	1		1	1	0		1	1	1		1		1	1		1	1		1			1		1	0			1		1	1	1	0
718	48	64	1			1	1	1	1			0				1	1	0		1	1				1	1	1	1		1	1		1			0	1	0		1	0	1	0		0	0		0	1
719	47	62.7	1			1	1		1	1		0				1	0	1	1		1	0		1	1	1	0					1	1	1			1	0	1		0		0	1	0	0	1	0
720	58	77.3	0		1		1	1	0					1	1	0	1	1			1	1			1		1	1	1	1			1			1	1	0	1		1		1	1	1	1			1
721	52	69.3	0	0	1				1	0				1	1	1	1	1	1		1	1	0		1		1			1	1		1				1	0	1	0	0	1		1		1			0
722	64	85.3	1	0	1	1			1		1				1		1					1	1		1	1	1		1		1	1	1	1		1	1	0	1	1	0		1	1	1		1		1
723	55	73.3		1			1	0		1				0	1	0	1		1	0			1	1	1		1	1	1		1		1			0	1		1		0	0	1	1	0		0		1
724	65	86.7	1	1			1	1		1	1			1	1	1		1			1	0		1			1	1	1	1	0			1			1		1		1	1	1			1	1	1	1
725	51	68		1	0	1		1		1	0	1		1		0			1		1			0	1				1	1	0		1	1		0	1	0	1	1		1	1	1	0	0	0
726	50	66.7		1				1	1	0		1		1		1	0	1	1		1	1				0	1	1		1		1	1			1	0		1		1	1		1	1	1	1	0
727	59	78.7	0	0	1	1	1		1	0		1					1		1			1	1	1			1	1	1	1	1					1	1		1			1		1	1	0		0	0
728	53	70.7	0	0				1	1	0	0	1		1		0			1	1		0	1	1	1	1		1		1						1			1	1	1	0		1	1		1		1
729	62	82.7	1	1	1			1	1			1		1	1	1				1				1	1	1	1	1	1		1	1		1				0	1	1		1		1	1		0	1	1
730	53	70.7		1	1			1	1	1	1			1	1		0	0	1		1			0	1	1	1		1	1						1	1	0	1	1		1	1			1	1		0
731	52	69.3	0	1				1	1	1				1		0		1	1	0		0		1	1		1	1			1	1	0	1						1	1		0	1	1	1	0	0	1
732	54	72	1	0		1	1		0		1			1	1		0	1		0	1				1		1	1	1	1		1				0	0	0	1	1		1	0		1	1		1	1
733	54	72		1	1		1				1	1			1	0	0			0	1		1	1		1		1		1	1	1	1			0	0	0	1		0	0	1	1	1
734	68	90.7	1			1				1	1	1		1		1		1	1		1	1	1	1			1	1		1	1	1		1			0		1	1	1	1	1		0	0	1
735	62	82.7			1			0		0	0	1		1	1		1	1	1	0	1	1	1		1		1	1		1			1						1		1		1	1	1		1	0	1
736	44	58.7	0	1	1		1	0		0				1	1	0	1				1	1	1				0	1	0	1			0	1			0	0	1		0	1		1	0		0	0
737	53	70.7	0	1	1	1		1		1	1				1	0		1		0		1	1		1		1		1		1		1	1			1	0	1	0	1	1	1	1	1		1
738	48	64		0	1				1	1	1	1		0	1	0		0	1	0	1			0	1	0	0	0						1				0		1			1	1	1	0	1	0	0
739	53	70.7	0		1	1		0			0	0					1	1	1			1		1	1	1	1	0	0	1			1			0		0		1		0	1	1	1	0		1	0
740	57	76				1		1			1	1		0	1		0	0			1	1		1	1	0	1	1	0		1		1	1			0		1	1		1		1	1	1		1	1
741	44	58.7		0	1		1		1	1		1		1		0		1			1	1		1	1	1					1	1	0	0		1		0	1		1	1	1			0	0	0	0
742	64	85.3	0	1	1	1	1			1		1		1	1			1	1	0	1	1	1	1		1				1						1	1	0		1	0			1	1	1	1	1
743	67	89.3		0	1		1	1	0	1	1	1		1	1	1	1	1						1	1		1	1			1					1	1	0	1	1		1	1	1	1	1
744	61	81.3	0		1		1	1		1		1		1	1			1	1	0	1		1	1	1		0	1				1		1			1	0	1	1			1		1	1	1		1
745	52	69.3	0			1		1	1	1		1		0		0		0		0	1	0			1	0				1	1		1	1		1		0			0	1		1	1	0	0	1
746	54	72		1	1	1	1			1	1	1		1		0	0	0	1			0	0		1	1					1	1		1				0		1			1	1	0	1	0	0
747	71	94.7			1	1	1	1			1	1			1	1	1		1			1			1	1	1			1		1	1	1		1			1	1	1	1	1		1	1	1	1	1
748	65	86.7	1	0			1	1			1	1		1		1		1	1			1			1	1			1	1	1	1	1			1		0	1	1			1	1	1	1	0	0	1
749	57	76	0			1	1	1				1		1	1	0		1			1	1	1	1	1	1		1		1			0			1	1	0	1			1	1	1	1	0	1	0
750	57	76	0	1	1		1				1					1	1		1	0		1	1	1		1		1	1		0	1		1		1	1	0	1	1	1	1				0	0		1
751	65	86.7	1		1	1	1		1	1		1		1	1	0				1		1	1	1		1	1				1		1			1	0	0	1	1			1	1	1	1	0	1	1
752	59	78.7		1	1	1						1		1	1	0		1		1	1	1		1	0	1		1	0		1		1			1	0		1		1	1	1	0	1	1			1
753	54	72				1			1		1	1			1		1	0			1	1		1		1	1	1	1	1	0	1	1	1			1	0	1	1				1	1		0	1
754	62	82.7	0	1	1		1			0	1			1	1		1				1	1	1	1		1	1			1	1	0	1				1	0	1	1				1	1	1		0	1
755	57	76	0	0	1	1	1	1	1	1	0			1	1	1				1		1	1			1				1		1		1				0	1	1	0			1		1	0	1	1
756	47	62.7	0	1	1	1		0	1	0	1				1						0	0			1				0	1	1	0	0	1		1	1			1	0	1	1		1		0	0	1
757	43	57.3	0	0	1	1	1		0		0			1	0						1	0			0	1		0		1	1	1		1		0	0	0	1	0	1		1	1				1	0
758	58	77.3	1				1	1	1		0			1	1	0		1	1	0		1	0	1	1	0	1		1				1					1	1	0	1	0		1	1			1
759	56	74.7	1	1	1	1			1		1	1		1	1				1	0		1	1	1				1	1	1	1					1	1	0	1	1	0	1	1		1	1		0	1
760	61	81.3			1	1	1	1	1					1	1	1			1	0	1		1	1	0	0			0	1	1		1				1			1	1	1	1	1	1			0	1
761	58	77.3	0	1	1	0		0		1	1	1					0	1			1		0		1		1		1	1		1	1			1		0	1	1	1	1		1		1			1
762	64	85.3	0		1	1				1	1			1		0	1			0	1	1	1	1	1	1	1			1	1			1				0	1		1	1	1	1			1	0	1
763	61	81.3	0	1	1			1		1		1		1	1		1	0				1			1	0			1	1	1	1	1	1				0		1	1		1	1	1	1	0	0
764	49	65.3		1		1	1	0	1	1	0	1					1	1		1	1		1	1	1		1			1		1				1			1	1	1	1	1	1	0	0	1		0
765	62	82.7	0	1	1		1	1	1		1	1		1			1			1	1	1			1	1	1				1		1	1			0	0		1	1	0		1	1		0	1
766	62	82.7		0	1		1	1	0	1	1			1	1	0	1		1	1	1				1		1				1		1			0	1	0	1	1		1	1	1	1	1	0
767	64	85.3			1			1	1			1		0	1		1	0	1	1	1		1	1	1					1		1	1	1		1			1		1	1	1		1	1	1		1
768	72	96	1	1	1		1					1			1	1		1			1	1		1	1	1		1		1	1	1	1			1	1	0		1		1	1		1	1	1	0
769	54	72	1	0	1	1					0			1	1	1	0		1	0		1	1	1	0	1			1		1					1	1	0		1		1	0	1			1		1
770	29	38.7	0	0	1					0	0				1	1		0	1	0	0				1		0	1	0	1	0		1	1				1	1	0		0	0	1	1	1		0	1
771	55	73.3	0	0	1			1		1	0	1		1	1	0		1	1					1			1	1	1	1				1		1		0	1	1	0	0	1				1		1
772	54	72	0	1		1	1	1							1	0		1	1	1	1	0	0	1	0				1	1			1	1			1	0	1	1		1	0				1	0
773	54	72	0	1	1	1	0		1	1	0			1	1	0	0	1	1			1				0				1	1			1			1	0			1	1	0	1			1	0	1
774	57	76			1			1	0		1			1		0	1	1	1			0	1		1		1	1	1	1	1		1	1				0	1	1	1		1		1	1	0	0	1
775	60	80	0		1			1	1	1				0	1		1	1	1				1		1	1	1	1	1	1	1	1					1		1	1		1		1	1	1	0	0
776	63	84	0			1	1	1		1		1		1			1	1		0	1	1	1		1		1	1	1	1						1				1	1		1	1	1	1	1	0
777	63	84	0				1	1	1	1	1					0	0	0	1	1	1	1		1	1				1	1	1					1	1		1	0		1		1	1		1	0	1
778	59	78.7				1	1	1	1		1	1		1	1	0	1				1	0	0	1		1		1	1					1		1	1	0		1		1	1	1	1	0	1	0	1
779	49	65.3	1	0		1	1	0	1		0	1				1	1				1	0		1	1		0	1				1	1	0			1	0		1		0	1	1	0	1		0
780	58	77.3	0	1	1		1	1	1	1						0	0				1		0			1	1	1	1	1	1			1		1	0	0	1		1	1		1	1		1	0
781	68	90.7	0	1	1	1		1	1		1	1		1	1	1	1	1	1			1	1		1						1		1						1		1	1		1	1		1	0	1
782	60	80	0			1	1		1						1	1	1	0		1	1	1		1	1		1		1	1		1		1		0		0	1	1	1	1	1	1		1		0
783	63	84	0		1		1		1						1	1	1		1		1	1	1	1		1		1	1		1		1	1		1	1	0	1		1	1	1	1	1	1		0
784	57	76	0	1	1	1	1	1	1								1	1				1	0	1		0	1	0	1			1	1			0	1	1	1		1	1		1	1			0	1
785	51	68	0		1	1	1	1	1	0	0			1		0	1			0	1			1				1	1				1	1		1			1	0	0	0	1	1	1	1		0	1
786	61	81.3		1	1	1		1	1			1			1	0		1		1	1	1		1	0	1		1	1		1	0					1		1	1	0			1		0		1	1
787	44	58.7		1			1	1		1						1	1	1	1	1			1	0	0		0	1	0			0	1	1		1	0	0	1		0	1		1		1	1		1
788	63	84	0			1		1		1	1	1		1	1				1			1		1	0	1	1	1		1			1	1		1	1	0	1		1	1	1	1		1		1
789	62	82.7	0	1	1	1		1								0	0		1	1	1		0	1			1	1	1	1	1	1	1					0		1		1	1	1	1	1		1	1
790	59	78.7		1		1	1	1			1	1		1	1	1	1					1	1		1	1	1		1	1	1			1						1	1	1	1	1		1	0	0	1
791	60	80			1	1	1	0	0					1	1	0		0		1	1		1				1	1	1	1			1	1		1	1	1		0				1	1	0	1	0	1
792	43	57.3			1			0		1	0	0		1			0	1	1		1	0	0	0	1	1		1			0	0				1	0		1		1	0	0		1		0	0	1
793	57	76	0	1		1	1	1	0			1		0	1					0	1		1	1	1		1		1	1	1	1					1		1	0	1		1	1	1	0	1	0	1
794	57	76	0		1		1	1	1	1	1	1					0		1		1			1	1	1	1	0	1	1	1						1	0	1			1	1	1	1			0	1
795	60	80		0	1	1			1		1	1			1	0	0	0			1	1		1	1	0	1		1			1		1			1	0	1	1	1	1	1	1	1		1
796	62	82.7	1		1		1		1	1					1	1				0	1	0	1	1	1		1	1				1	1	1		1		0	1		1	1	1			0	1	0
797	67	89.3	1		1	1		1	1	1		1						1	1	1			1			1	1	1	1	0	1		1			1	1	0		1	1	1			1		1	1	1
798	65	86.7	1	1	1			1	1	0				1	1	1			1		1			1	1	1	1			1			1	1		1	1	0	1	0	1	1		1		1		0	1
799	64	85.3	1	1		1	1	1	1	1		1			1	1			1			0		1		1	1	1			1			1		1	1	0		1			1	1	1	1	1	1
800	61	81.3	1	1		1	1	1	1		1				1	1						0	1	1			1			1	1	1	1	1		1	1	0		1	1	1		1			1	0	1
801	57	76	0	1	1	1	1			1		0		1		1		1	1	0		0	1			1				1		1	1			1	1	0	1	1	1		1	1	1	0		1	1
802	62	82.7		1	1		1		1	0	1					1	1	0		0	1		1		1				1	1	0		1	1		1	0		1	1	1		0	1		1		1	1
803	66	88	1	1	1	1	1	1		1	1				1	1	0			1	1	1	1			1			1	1		0					1	0	1	1	1		1	1			1	1	1
804	61	81.3	1	1		1	1		1	1	1			1				1	1	0	1		1	1			1		1			1	1	1				0	1		1	1		1		0	1	1	1
805	58	77.3	1	1			1	1	1	1	1			1		1	1			0	1	1	1		1	1	0		1		1						1	0	1	1	0	1	1			0	1		1
806	57	76			1	1		1	1	1	1	1		1			1		1	0	1	1	1	1	1		1						1	1			1		1	1	1			1		1	1	0	0
807	63	84		1			1	1	1	1				1				1	1		1	0	1	1			1	1	1	1	1	0				1	1	0	1		1		1	1	1	0		0
808	53	70.7		1		1	1		1		1	1			1				0	0		0	1	1		1		0	1		1	0	1	1			1	0	1	1		1		1		1		1	1
809	62	82.7	1		1			1	1		1			1	1	1	1		1	0		1			1	1		1			1	0	1	1			1	0		1		1	1	1			1	1
810	67	89.3			1	1				1	1			1	1			0		1	1		1	1	1	1			1	1	1		1	1		1		0	1			1	1	1	1	0	1	1	1
811	63	84	0			1	1	1						1	1		1		1		1	0		1		1		1		1	1	1	0	1		1	0	0		1		1	1		1	1	1		1
812	57	76	0	1					1	1	1	1			1	0	1	0		0	1				0			1	1		1	1	1			1	1		1	0			1		1		1	1	1
813	58	77.3	0	0	1	1		1		1				0	1	0		0	1	1	1		0			0		1	1	1	1						1	0				1	1		1	1	1	0
814	56	74.7	1				1	1			0	0		1			1	1	1			0		1	1		1	1	0	1		1	1	1				0		1	0	1	1	1		0	1		1
815	62	82.7		1		1			1	1	1	1		0		0	0	0	1		1	1	1	1					1		1	1				0			1	1	1	1	1		1		1	0	1
816	54	72			1			1	1	1	0			1	1	1			1	1	1	0		1	0	1		1			1		0			0	1		1	1	0		1	1	1			0
817	53	70.7		0		1	1	1			1			0			0	1			1	1		1		1	1	0		1	1	1	1			1		0	1	1		1		1		0	0	0
818	55	73.3	1	1			1	0		0	0							1			1		1	1	1	1	0	1		1		1	1	1		0	0	0		1	1	0		1		1		0	1
819	66	88	1	1	1	1	1		1	1		1		1	1		0			1	1			1			1	1	1			1				1	1		1		1	1	1	1	1	1			1
820	69	92	1			1	1	1	1			1		1	1	1	1	1		1	1				1		1		1		1	1		1				0	1	1	1		1	1				0	1
821	58	77.3	0	1	1						0	1				1	0	1	1	0		0	1				1	1		1		1	1	1		1	1	0	1		0	1		1	1	1	1	0
822	56	74.7	1	1	1				1	0	0	1		1	1	1				0			1	1	1				1	1		1	1			1	1	0	1		0		1	1	1	0	1		0
823	46	61.3		1		1	1	0	1	0		1			1		1	1		1	1			1		1	0			1	1	1		1					1	0	1	1	1		0	0			0
824	47	62.7	1	1		1			1	0	1			1	1		1	0				1				1			1	1	1	0	0	0		1	1	0		1		1	1	1		1	1	0	0
825	38	50.7	0		1		0	0		0		0		1	1	1	1	1	0		0		1		0					1		1	1			1	1	1	1	0		1	1	1	1			0
826	64	85.3	1		1		1	1	1	1					1	1	1			0	1	1	1	1	1		1			1	1					1	1	0		1	1		1	1		1		1	1
827	57	76	0	1	1	1	1	1	1		0			1	1		0	1	1					1	1			1		1		0		1			1		1		0	1	1			1	1	0	1
828	53	70.7			1			1	1	1	1			1		0	0	1	1	1		0	1	0	1		1	1				1		1			1	0	1	1		0		1	1			0	1
829	53	70.7	1	0	1	1	0			1		1				1		1	1	0	1		1			1		0			1		1	1		0	1	0	1	1	1	1	1	1	1	1		1
830	61	81.3			1		1	0	1	1	1	1						1		0	1	0	1		1			1	0	1		0		1		1		0		1	0	1		1	1		0	0	0
831	56	74.7	1		1	1	1	0		1				1	1			1		1			1	0		1	1		0		1	1	1			1	1	0	1		0	1	0			1	1		0
832	59	78.7				1	1	0	1	1	0			0	1	1		1	1		1	1	1			1	0		0			1				1	1		1	1	0	1		1	1	1	1
833	47	62.7	0		1	1	1		0		0			1	1	0	1				1	0	1		1			1		1		0		1		0	1	0		1		1	0	1	0	1	0	0
834	49	65.3	0	0	1		1	1			0			0	0	1			1		1		1		1	1		1	0	1				1		0		0	1	0	1	1		1		1	0	0	0
835	45	60		1			1		0			1			0		1	1	1	0	1	1		0	1	1	0		1	1			1	1			1	0			1	1	1		1	0	0	0	1
836	62	82.7			1	1	1	1	1	1	1			1		1		1	1			0	1	1	1		1			0				1		1	0		1		1	1	1	1		1	1	0	1
837	64	85.3			1	1	1	1	1	1		1			1			0	1	0		1	1			1	1		1	1	1			1			1		1	1	1		1	0		1	1	0
838	71	94.7	1		1	1				1	1			1	1	1		1	1		1	1	1					1	1	1	1			1		1	1		1	1	1		1	1	1	1			1
839	67	89.3	1	1				1	1	1	1	1				1	1		1	1		1	1	1			1	1				1		1		1	1		1	1		1	1		1	0	1	0
840	41	54.7			1	0		1	1	1		0				0		0		1		1	1	0	1		0	0		1	1		0	1			0	0	1			1		1	0	0	1		1
841	65	86.7	1	1	1		1	1				1			1			1	1				1	1	1	1	1			1	1	1	1	1			0	0	1		1	1			1	1	1	0	1
842	65	86.7	1	1	1		1	1	1			1			1		1	1	1					1	1	1		1	0	1		1		1			0		1	1		1	1	1	1		1	0
843	55	73.3	1		1			1		1	1	0		1			0	1	1		1	1	0	1		0		0				0	1	1			0	0	1			1		1		1	1		1
844	56	74.7	1	1	1	1		1				0		1			1		1	1	1	1				1	1	1	0			0	1	1				0	1		1		1	1	1		1	0
845	53	70.7	1	1	1	1	1	1	1			1		1	1		0		1		1	1	1								1	0		1		1	0	0	1			1		1	1	0	1	0	0
846	58	77.3		1		1		1	1		1			1	1				1		1	1	1	0		1	1	1	0	1				1		1		0			1	1	1	1	1	0		0	1
847	68	90.7		1	1		1		1	1						1	1	1		0	1	1	1	1	1		1	1		1	1		1				0	0	1		1			1	1		1	1
848	43	57.3	1	1				1		0	0	0				1		1	1	1	1	1	0				1	1	0	1			1			1	0	0	1	1		1		1	1	0	1	0	0
849	54	72			1	1	1	0	1					1	1	0	1		1		1		1		1	1		1			1	1	1	1				0	1	1	1	1	1			0	0	0	1
850	61	81.3	1	1	1			1	1	1		0				0		1	1	0	1	0	1	1			1		1	1				1					1	1	1		1			0	1	1	1
851	60	80		1	1	1	1		0	1	1	1				0		1	1	0		1	1	1	1	1			1					1				0	1				1	1	1	0	1	1	1
852	65	86.7	1	0		1		1	1			1			1	1	1	1			1	1			1	1		1	1	1				1		1	1			1	1			1	1	1	1	0	1
853	57	76	1	1		1		1			0	1				1	1		1	0	1	1	1		1		1		0	1			0			1		1	1	0		1		1	1	0		0	0
854	62	82.7	0	1		1		1		1		1				0		1	1	1		0	1		1	1	1		0	1		1				0	1	0	1	1	1	0			1	1	0	0	1
855	66	88	1		1	1	1			1				1		0			1	1	1	1	1	1	1				1		1	1		1		1			1	1		1	1	1	1			1	1
856	66	88	1		1	1	1	1	1	1	1			1	1					0			1	1	1		1		1	1	1	0					1	0		1	1			1	1	1	1		1
857	56	74.7		1	1	1		1				1		1	1	0	0			1	1	1			0		1	1	1			1		1		1	1	0	1		0			1		1	0	1
858	69	92	1		1	1		1		1	1	1		1	1		0		1	1		1	1	1	1					1	1	1					1	0	1	1				1	1	1	1	0	1
859	69	92	0	1	1	1	1			1	1						1				1		1	1	1	1		1	1	0	1		1			1	1			1	1		1	1	1	1	1	0	1
860	57	76				1	1	1		1	1	1			1	1	0	1	1	1		1			1	1	1			1	1			1				0		1		1		1	1		0	0	1
861	61	81.3		1	1	1			1	1	1	0		1			1	1	1			1	1	1	1			1	1		1	1					1	0			1	1	1	1	1		0	1
862	66	88				1		1		1	1			1		1	1	1	1	1	1	0			1	1				1	1		1	1		1	1		1	1			1	1	1	0	0		1
863	62	82.7	1	1	1			1	1	1				1		1	0	1	1			1	0	1		1	1		1	1		1					1	0	1	1	1	1	1		1		1		1
864	59	78.7	0	1	1		0	1		1	0	1						0	1	1				1	1			0		1	1	1	1	1			1	0	1		1			1		1	0	0	1
865	61	81.3	1						1	1	1	1		1	1	1	1	1	1	1		1		1			1	1		1			1			0		0	1	1	1	1	1	1		1		1
866	63	84		1		1	1	1	1	1					1		1	1			1					1	1	1	1		1	1	1	1		1	1		1	1			1		1	0		1	1
867	57	76	0	1		1						1		1		1		1	1	1		1	1	1		1	1		1		1		1	1		1	1	1	1	1	1			1		1	0	1	1
868	59	78.7	0	1	1	1	1	0		1	0			1	1			0				1	1	1		1			1		1	1		1				1	1	1		0	0		1	1	0	1	1
869	57	76	0	1			1	0			0					1	0		1	1	1	1	1			1		1	1		1	1	1			1	1		1	1	1	0	0		1	1		1
870	58	77.3		1	1	1			1	1	0			1		1				1	1		1	1	0		1	1	1		1	1	1				1		1	1	1	0	0	0		1	0	1
871	65	86.7		1	1	1				1					1	1		1			1		1	1	1			1	1	1	1	1	1	1		0	1		1	1		0		1	1			0	1
872	59	78.7	0	1	1			1	1	1		1		1		1					1	1			1			1	1	1		1	1	1		1		0		1	1	1	1	0			0	1	0
873	59	78.7	0		1	1		1		1						1	1		1			1		1	1	1	1	1	1		1	1	1			0	1	0	1		1	1				1	0	0	0
874	56	74.7	0	1		1		1	1	1		1		1	1	1	1	1		1		1		1	1		1				0		1				1		1	1	1	1	0	0			0	0
875	54	72								1	1					1		0	1	0	1	1	1	1	1	1	1	1	1		1	1	1			1	0		1	1	0			1	1		0	0	1
876	61	81.3		1	1			1	1	1	1	1		1	1		1	0	1	1	1	1	1						1		1					1	1	1			0		1		1	1		0	1
877	63	84	1		1	1	1					1		1	1		0		1		1	1				1	1		0	0	1		1	1		1	1		1	1		0	1	1	1		1	1
878	51	68					0	1	1					1	1	0	1	0				0	1	1			1	0		1	1	0	1	1		0		0	1	0	0	1		1	1	0	0	1
879	61	81.3	0		1	1	1	1	1	1	0				1			1		0	1		1		1		1			1		1	1			1				1		0	1	1	1	1	1	0
880	55	73.3	0	0		1			1		0	1				0	0	1	1	1	1		1			0	1	1	0		1	1					1	0		1	1		1		1	1	1	1	1
881	55	73.3			1		1			1	0					0	0	1	1	0	1	1	1	1		1		1	1		1		0	1			1	0		1	1	1	1			0		1	0
882	42	56	0	1	1		1		1	0		1		1	0		1			1	1			1		1			1		1	1	1	1			0			0	0	1	1	1		1		1	0
883	62	82.7		1	1		1			1	0	1		1	1	0		1				0	1	1			1	1		1	1	1				1	0	0	1	1		1	1	1			1		1
884	66	88			1			1	1	1	1	1		1	1	0			1	1	1	1		1	1			1		1		1		1			1			1		1	1	1	1		1	0	1
885	71	94.7		1	1			1	1	1	1	1		1	1			1			1				1		1		1	1	1	1	1	1			1	1	1		1	1	1	1		1	1		1
886	62	82.7	1			1	1	1	1	0				1			1		1	0			1		1	1	1	1	1			1	1			1			1	1	1	1	1	1		0	1	0	1
887	59	78.7	1	1		1		1			1	1			1	1	0			1	1		1		1	1	1		1		1			1		1		0	1	1	1	1		1	1	0		0	1
888	55	73.3	1		1	1				1	1	1				1			1	0		1	1		1		0	1		1		1	1	1		1	1	0				1	1	1	1	0		0	1
889	58	77.3		1		1	1		1	1	1				1	1	1	1			1	1		1	1			1	0	1			1	1			1	0			1			1	1	1	1	0	1
890	58	77.3	1	1	1		1			1		1		1	1			1	1	0	1	1			1		1	1			0	1		1			1	0	1	1	0	1	1	1	1	0		0
891	59	78.7	1	1			1	1	1			1		1	1		1			1		1	0	1			1			0	1	1	1			0	1	0			1	1	1	1		0		0	1
892	56	74.7	1	1	1			1	0	0	1			1			1		1			1	1		1	1		1	0		1		1			0	1	0		1	0		1	1	1			0	1
893	65	86.7		1	1	1	1		1	1	1	1					1	1	1	0		0	1	1				1	1				1	1				0	1		1	1	1	1	1	0		0	1
894	64	85.3		1			1	1		1	1				1	1			1	1	1	1	1	1	1	1	1	1		1	1							0		1	1	1	1	1	1	0	1	1
895	64	85.3	1	1	1			1	1	1	1				1	1	1					1	1	1	1	1		1		1	1	1					1	0	1	1	1			1	1	0	1
896	62	82.7		1		1	1	1	1	1		1			1	1		1	1	1		1	1	1	1			1	1		1						1	0			1	1		1	1	0		1	1
897	63	84		1	1		1	1	1	0	1			1	1				1	0	1	1	1			1		1		1		1				1	1		1	1	1		1		1	1		0
898	61	81.3				1	1		1					1	1	1	1	1		0	1	1		1	1	1	1			1		1		1		1	1	0		1	1	1			1	1		0
899	66	88				1			1	1				1	1			1	1	0	1		1	0	1	1	1	1	1		1		1			1		0	1	1	0	1		1		1		0
900	60	80	1	1	1		1	1	1		1	1		1	1	1							1	1	1	1	1		1	1		1					0		0		1	1	1			1	1		1
901	56	74.7	1		1	1	1	0	1			1		1		0	0	1	1	1		0			1	1			1		0	1						0			1	1	0	1			0	0	1
902	60	80			1		1		1	0		1		1	1	1		1	1			1	1		1	1	0		1		1	1	1						1	1	1		1	1		0	1		1
903	53	70.7			1	1	1			0		1		1	1	1			1	0	1	0	1		1		0	1	0			1	1				1		1	1	1	1	1		1	1		0
904	51	68	1	1	1	1		0		0		1		1			1		1		1	0	1			1	1	1	0					1		0	1	0	1		1	1		1	1	1		0	1
905	55	73.3	1	0	1					0	1	0		1		0	1		1		1	1		1	1	1				1	1			1		0	1	0	1				1	0	0	1		0	1
906	51	68				1	0		1	0	1	1			1	1		1			1	0			1		0		0	1	1	0	1			1		0	1	0	1		1	1	1			1	1
907	53	70.7		1	1	1			1	0	1	1		1			0	1						1		1	1	1		1	1	1	1	1				0	1		1	1	1	1	1	1	1		0
908	68	90.7	1	1		1			1	1	1	1		1	1		0					1				1	1	1			1	1	1	1		1	1		1	1		1	1		1	1	1	1
909	63	84		1	1		1	1		1				1	1	1	1		1		1	1	1		1	1	1	1	1			1								1	1	1	1		1		1	1	0
910	53	70.7	1		0			1			1	1			1	1	1	1			1					1	0		1	1	0	1	1	1		0	1	0	1		1		1		1		1		0
911	47	62.7	1	1	1				1	0				1			0	1	1	1			1	1	1	1	0	1		1	1		0				1	1	1	0	1			1	0	1		1
912	55	73.3				1	1		1	0		1		1	1	0	1	1		0		1	1				1	1				1	1	1		1	1	1	1		1		1	1	1		1	1
913	43	57.3	1			1		1	1			0				1	1	1	1		1		1	1		1	1		0	1	0		1			1		0	1	1	1	1	1	1	0		1	0
914	45	60			1			1			1			0		1	1	1	0	0	1		0	1		1	0	1	0		1	1				1	1		1	1	1	1		1		1	1	0
915	59	78.7				1	1			0	1			1		1	0	0	1	0	1		1	1	1	1			1			1		1		1	1	1	1	1	1	1	0	1				0	1
916	63	84	1		1	1	1	1			1	1						1		0	1	0	1	1	1			1	1	1		1				1	1	0			1		1	1	1		1	0	1
917	51	68	1	1	1	1				0		1			1	0	0	1			1	1		0		1		1	0	1	0		1					0	1	0	1	1	1	1	1		0
918	55	73.3	1				1	1	1	0	1	1		1	1	1				0		0	1			1		1	0		1		1	1			1	0	1	1			1	1	0	0		1	0
919	46	61.3	0		0				1	0	1	1			1	1	1	1	0	0			0					0		1	1		1	1		1	0	0	1	1		1		1	1	0	0		0
920	25	33.3		0	0			0	1		1	0		0	0	0		0	0		1	1		1					0			0	1	1		0	0	0			1	0	0	1		0		0
921	58	77.3		0			0		1	1	1	1			1			1	1		1	1		1	1	1	1	1				0	1			1	1	1		1			1			0	1	0	0
922	61	81.3	1				1		1					1	1	0	1	1	1	1	1	1			1	1	1	1			1	1				1			1	1	1	1	1	1	1	0			1
923	59	78.7	1	1	1	1	1	1			1	1		1		0			1	0	1	1	1			1	1	1								1		0	1	1	1	1		1	1		1		0
924	69	92		1	1		1	1			1			1			1	1	1			0	1	1	1	1	1	1		1	1	1					1		1	1		1		1	1	1		1	1
925	65	86.7	1	1			1	1	0	1		1		1		1			1	0		1	1	1	1			1	1		1	1					1	0	1	1	1		1	1	1	1			1
926	62	82.7	0	1	1		1				1	1		1	1			1		0	1		1	1			1		1	1		1	1	1			1	0	1	1	1		1	1		1	1	0
927	58	77.3		1	1				1	1	1						1	1		0		1		1	1	1	0	1		1	1	1		1		1	1			1	0		1	1	1	1	1	1	0
928	60	80		1	1						1	1					1	0	1	0	1	0	1	1	1		1	0		1	0			1		1			1		1	1	1	1	1		1	0	0
929	56	74.7		1	1	1	1	1	1		1				1		1		1	0		0			1		1			1	0	1		1		1	1	0	1		1		1	1	1	0			0
930	56	74.7	1			1	1			0	1			0	1	1			1		1		1		1		1		1	1	1	1	1	1			1	0	1		1	1	1	1	1	0		0
931	51	68						1		0		1		1	1	0	1	1			1		1			1	0	1	1	1	1	1		1		0	1	0	1		1	1			1		1	0
932	54	72		1	1		1	1	1	1				1						0		0			1	1	1	1	1		1	1	1	1		1		0	1	1	1	1			1	1	1	0	1
933	56	74.7	1				1	1	0		1			1	1	1		1	1	0	1		1				1	0	1			1	1			1	1	0	1	1		1	1			1	1		0
934	53	70.7		0			1	0			1	0		1	1	1	1		1			0	1			0	1	1	0	1				1		1		0		1	1	1	1		1	1	1		1
935	68	90.7		1	1	1					1			1	1	1	1		1	0	1		1		1					1	1	1	1	1		1	1		1	1	0	1	1		1	1	1		1
936	59	78.7	1		1	1		1	1	0					1	1	1	1	1	0	1	1					1	1			1	0				1	1	0	1	1		1	1			0	1		1
937	63	84			1	1	1	0			1			1	1			1	1				1		1	1	1	1	1		1	1	1			1		0	1		1		1	1	1	0	1		1
938	57	76	1				0		1		1			1	1	1	1		1	1		1	1	1	1	1	0		1	1		1					1	0	1	1	1	1		1	1		1	0
939	55	73.3	0	1		1	1		1	0	1	1		1	1		1	1				0			1		0	1	0		0	1					1		1	1	1	1	1	1				0	0
940	63	84		1		1		1	1	1	1	1		1		1		1	1		1	1					1	0			1	1		1		1	1	1		1	1	1	1	0	0		1		1
941	67	89.3	1	1	1				1		1	1			1		1		1	1		1	1	1	1	1					1	1	1			1	1	1	1	1	1	1				1	1	1
942	57	76	1	1	1	0		1			1			1			1	0	0		1	0			1		1	1		1		1		1		1		1	0	1	1	1	1	1	1	1	1		1
943	57	76	0	1	1	1	1	1	1			1				0	1		1		1			1	1		1			1		1		1		1		0	1	1	1			1	1		1	1
[truncated: 98 more columns]

## Sheet: Codes
		answer
	1	correct
	0	incorrect
